# Supplementary material for: Comparative Proteomics of Mouse Tears and Saliva: Evidence from Large Protein Families for Functional Adaptation
Source: Proteomes. 2015 Sep 7;3(3):283–97. doi: 10.3390/proteomes3030283 (PMC5217377; doi:10.3390/proteomes3030283)
Supplement: Supplementary File 1 [file proteomes-03-00283-s001.xls]

## Sheet: Table S1
Table S1. 1D gel AspN digestion protein report
BK_212283_M_F_AspN_Seq, Protein report created on 01/15/2013
Experiment: BK_212283_M_F_AspN_Seq
	Peak List Generator: unknown
		Version: unknown
		Charge States Calculated: unknown
		Deisotoped: unknown
		Textual Annotation: unknown
	Database Set: 1 Database
		Database Name: ABP_UniprotMouse_2012_1017_Rev2.fasta
			Version: unknown
			Taxonomy: All Entries
			Number of Proteins: 50565
		Does database contain common contaminants?: unknown
	Search Engine Set: 1 Search Engine
		Search Engine: Sequest
			Version: 1.3.0.339
			Samples: All Samples
			Fragment Tolerance: 0.80 Da (Monoisotopic)
			Parent Tolerance: 10.0 PPM (Monoisotopic)
			Fixed Modifications:
			Variable Modifications: +16 on M (Oxidation), +57 on C (Carbamidomethyl)
			Database: ABP_UniprotMouse_2012_1017_Rev2.fasta (unknown version, 50565 entries)
			Digestion Enzyme: Non-specific
			Max Missed Cleavages: 2
	Scaffold Version: Scaffold_3.6.2
		Peptide Thresholds: 95.0% minimum
		Protein Thresholds: 99.0% minimum and 2 peptides minimum
Experiment name	Biological sample category	Biological sample name	MS/MS sample name	Protein name	Protein accession numbers	Database sources	Protein molecular weight (Da)	Protein identification probability	Number of unique peptides	Number of unique spectra	Number of total spectra	Percentage of total spectra	Percentage sequence coverage
BK_212283_M_F_AspN_Seq	Female	F_lac2_AspN	BK_212283_F_lac2_AspN_BKdbRev2	16.5 kDa submandibular gland glycoprotein OS=Mus musculus GN=Spt1 PE=2 SV=1	Q9DA65_MOUSE	ABP_UniprotMouse_2012_1017_Rev2.fasta	14802.2	1	6	6	7	0.000455	0.457
BK_212283_M_F_AspN_Seq	Female	F_lac2_AspN	BK_212283_F_lac2_AspN_BKdbRev2	Leucine-rich repeat and WD repeat-containing protein KIAA1239 OS=Mus musculus GN=Kiaa1239 PE=2 SV=2	K1239_MOUSE	ABP_UniprotMouse_2012_1017_Rev2.fasta	197419	0.998	2	2	2	0.00013	0.0293
BK_212283_M_F_AspN_Seq	Female	F_lac2_AspN	BK_212283_F_lac2_AspN_BKdbRev2	Protein HIRA OS=Mus musculus GN=Hira PE=1 SV=3	sp|Q61666|HIRA_MOUSE	ABP_UniprotMouse_2012_1017_Rev2.fasta	111768	0.998	2	2	2	0.00013	0.0305
BK_212283_M_F_AspN_Seq	Female	F_lac2_AspN	BK_212283_F_lac2_AspN_BKdbRev2	Isoform 2 of Nipped-B-like protein OS=Mus musculus GN=Nipbl	sp|Q6KCD5-2|NIPBL_MOUSE,sp|Q6KCD5|NIPBL_MOUSE	ABP_UniprotMouse_2012_1017_Rev2.fasta	315454	1	3	3	5	0.000325	0.013
BK_212283_M_F_AspN_Seq	Female	F_lac2_AspN	BK_212283_F_lac2_AspN_BKdbRev2	Isoform 2 of Cadherin EGF LAG seven-pass G-type receptor 2 OS=Mus musculus GN=Celsr2	sp|Q9R0M0-2|CELR2_MOUSE,sp|Q9R0M0|CELR2_MOUSE	ABP_UniprotMouse_2012_1017_Rev2.fasta	317591	0.998	2	3	3	0.000195	0.0227
BK_212283_M_F_AspN_Seq	Female	F_lac2_AspN	BK_212283_F_lac2_AspN_BKdbRev2	Histone-lysine N-methyltransferase MLL3 OS=Mus musculus GN=Mll3 PE=2 SV=2	sp|Q8BRH4|MLL3_MOUSE-R,tr|F8WI37|F8WI37_MOUSE-R		0	1	2	2	2	0.00013	0
BK_212283_M_F_AspN_Seq	Female	F_lac2_AspN	BK_212283_F_lac2_AspN_BKdbRev2	Histone-lysine N-methyltransferase MLL3 OS=Mus musculus GN=Mll3 PE=4 SV=1	F8WI37_MOUSE,G3UWZ3_MOUSE,G3UY45_MOUSE,sp|Q8BRH4-2|MLL3_MOUSE,sp|Q8BRH4|MLL3_MOUSE	ABP_UniprotMouse_2012_1017_Rev2.fasta	540177	1	4	4	4	0.00026	0.0118
BK_212283_M_F_AspN_Seq	Female	F_lac2_AspN	BK_212283_F_lac2_AspN_BKdbRev2	Exocrine gland-secreting peptide 6 OS=Mus musculus GN=Gm5494 PE=2 SV=1	A8R0U0_MOUSE	ABP_UniprotMouse_2012_1017_Rev2.fasta	15075.7	0.998	2	2	2	0.00013	0.169
BK_212283_M_F_AspN_Seq	Female	F_lac2_AspN	BK_212283_F_lac2_AspN_BKdbRev2	Protein piccolo OS=Mus musculus GN=Pclo PE=4 SV=1	E9QK94_MOUSE,sp|Q9QYX7-2|PCLO_MOUSE,sp|Q9QYX7-3|PCLO_MOUSE,sp|Q9QYX7-4|PCLO_MOUSE,sp|Q9QYX7|PCLO_MOUSE	ABP_UniprotMouse_2012_1017_Rev2.fasta	547568	0.998	2	2	2	0.00013	0.00612
BK_212283_M_F_AspN_Seq	Female	F_lac2_AspN	BK_212283_F_lac2_AspN_BKdbRev2	Isoform 2 of Astrotactin-1 OS=Mus musculus GN=Astn1	sp|Q61137-2|ASTN1_MOUSE,sp|Q61137|ASTN1_MOUSE	ABP_UniprotMouse_2012_1017_Rev2.fasta	143951	0.998	2	2	2	0.00013	0.0278
BK_212283_M_F_AspN_Seq	Female	F_lac2_AspN	BK_212283_F_lac2_AspN_BKdbRev2	Protein Dnahc2 OS=Mus musculus GN=Dnahc2 PE=4 SV=1	D3Z667_MOUSE,DYH2_MOUSE	ABP_UniprotMouse_2012_1017_Rev2.fasta	511570	0.998	2	2	2	0.00013	0.00515
BK_212283_M_F_AspN_Seq	Female	F_lac2_AspN	BK_212283_F_lac2_AspN_BKdbRev2	Protein Gm15800 OS=Mus musculus GN=Gm15800 PE=4 SV=1	E9PX61_MOUSE,E9Q2E4_MOUSE	ABP_UniprotMouse_2012_1017_Rev2.fasta	452565	0.998	2	2	2	0.00013	0.0107
BK_212283_M_F_AspN_Seq	Female	F_lac2_AspN	BK_212283_F_lac2_AspN_BKdbRev2	Ubiquitin carboxyl-terminal hydrolase OS=Mus musculus GN=Usp24 PE=3 SV=1	E9PV45_MOUSE,UBP24_MOUSE	ABP_UniprotMouse_2012_1017_Rev2.fasta	294007	0.998	2	2	2	0.00013	0.0202
BK_212283_M_F_AspN_Seq	Female	F_lac2_AspN	BK_212283_F_lac2_AspN_BKdbRev2	MCG117626 OS=Mus musculus GN=Obp1a PE=2 SV=2	Q9D3H2_MOUSE	ABP_UniprotMouse_2012_1017_Rev2.fasta	18469.8	0.998	2	3	3	0.000195	0.135
BK_212283_M_F_AspN_Seq	Female	F_lac2_AspN	BK_212283_F_lac2_AspN_BKdbRev2	Isoform 2 of Titin OS=Mus musculus GN=Ttn	sp|A2ASS6-2|TITIN_MOUSE-R,sp|A2ASS6|TITIN_MOUSE-R,tr|E9Q8K5|E9Q8K5_MOUSE-R,tr|E9Q8N1|E9Q8N1_MOUSE-R		0	1	2	2	2	0.00013	0
BK_212283_M_F_AspN_Seq	Female	F_lac2_AspN	BK_212283_F_lac2_AspN_BKdbRev2	Androgen-binding protein epsilon OS=Mus musculus GN=Abpe PE=2 SV=1	ABPE_MOUSE,G5E8B4_MOUSE,sp|bg2|9999A_DUMMY	ABP_UniprotMouse_2012_1017_Rev2.fasta	12857.8	0.998	2	4	4	0.00026	0.237
BK_212283_M_F_AspN_Seq	Male	M_lac2_AspN	BK_212283_M_lac2_AspN_BKdbRev2	16.5 kDa submandibular gland glycoprotein OS=Mus musculus GN=Spt1 PE=2 SV=1	Q9DA65_MOUSE	ABP_UniprotMouse_2012_1017_Rev2.fasta	14802.2	0.998	2	2	2	0.000175	0.138
BK_212283_M_F_AspN_Seq	Male	M_lac2_AspN	BK_212283_M_lac2_AspN_BKdbRev2	a20 secreted aa	sp|a20|9999A_DUMMY	ABP_UniprotMouse_2012_1017_Rev2.fasta	7935.2	0.998	2	3	4	0.000349	0.371
BK_212283_M_F_AspN_Seq	Male	M_lac2_AspN	BK_212283_M_lac2_AspN_BKdbRev2	Expressed sequence C85627 OS=Mus musculus GN=Fbxw18 PE=2 SV=1	Q3TSA9_MOUSE	ABP_UniprotMouse_2012_1017_Rev2.fasta	54147.2	0.998	2	2	2	0.000175	0.0426
BK_212283_M_F_AspN_Seq	Male	M_lac2_AspN	BK_212283_M_lac2_AspN_BKdbRev2	DNA replication licensing factor MCM3 OS=Mus musculus GN=Mcm3 PE=1 SV=2	MCM3_MOUSE	ABP_UniprotMouse_2012_1017_Rev2.fasta	91548	0.997	2	2	2	0.000175	0.0283
BK_212283_M_F_AspN_Seq	Male	M_lac2_AspN	BK_212283_M_lac2_AspN_BKdbRev2	UPF0762 protein C6orf58 homolog OS=Mus musculus PE=2 SV=2	CF058_MOUSE,D3Z001_MOUSE	ABP_UniprotMouse_2012_1017_Rev2.fasta	38285.3	0.998	2	2	2	0.000175	0.0682
BK_212283_M_F_AspN_Seq	Male	M_lac2_AspN	BK_212283_M_lac2_AspN_BKdbRev2	C2 domain-containing protein 3 (Fragment) OS=Mus musculus GN=C2cd3 PE=4 SV=1	D3Z4D9_MOUSE,E9Q526_MOUSE,E9QL99_MOUSE,sp|Q52KB6-3|C2CD3_MOUSE,sp|Q52KB6|C2CD3_MOUSE	ABP_UniprotMouse_2012_1017_Rev2.fasta	255274	0.998	2	3	4	0.000349	0.022
BK_212283_M_F_AspN_Seq	Male	M_lac2_AspN	BK_212283_M_lac2_AspN_BKdbRev2	Exocrine gland-secreting peptide 6 OS=Mus musculus GN=Gm5494 PE=2 SV=1	A8R0U0_MOUSE	ABP_UniprotMouse_2012_1017_Rev2.fasta	15075.7	1	2	2	2	0.000175	0.169
BK_212283_M_F_AspN_Seq	Male	M_lac2_AspN	BK_212283_M_lac2_AspN_BKdbRev2	Protein Cntnap3 OS=Mus musculus GN=Cntnap3 PE=4 SV=1	E9PY62_MOUSE	ABP_UniprotMouse_2012_1017_Rev2.fasta	140858	0.998	2	2	2	0.000175	0.0295
BK_212283_M_F_AspN_Seq	Male	M_lac2_AspN	BK_212283_M_lac2_AspN_BKdbRev2	Androgen-binding protein epsilon OS=Mus musculus GN=Abpe PE=2 SV=1	ABPE_MOUSE,G5E8B4_MOUSE,sp|bg2|9999A_DUMMY	ABP_UniprotMouse_2012_1017_Rev2.fasta	12857.8	0.998	2	4	4	0.000349	0.237
BK_212283_M_F_AspN_Seq	Male	M_lac2_AspN	BK_212283_M_lac2_AspN_BKdbRev2	Protein Dnahc2 OS=Mus musculus GN=Dnahc2 PE=4 SV=1	D3Z667_MOUSE,DYH2_MOUSE	ABP_UniprotMouse_2012_1017_Rev2.fasta	511570	0.998	2	2	3	0.000262	0.00515
END OF FILE

## Sheet: Table S2
Table S2. 1D gel trypsin digestion protein report.
BK_212283_M_F_Trypsin_Seq, Protein report created on 01/15/2013
Experiment: BK_212283_M_F_Trypsin_Seq
	Peak List Generator: unknown
		Version: unknown
		Charge States Calculated: unknown
		Deisotoped: unknown
		Textual Annotation: unknown
	Database Set: 1 Database
		Database Name: ABP_UniprotMouse_2012_1017_Rev2.fasta
			Version: unknown
			Taxonomy: All Entries
			Number of Proteins: 50565
		Does database contain common contaminants?: unknown
	Search Engine Set: 1 Search Engine
		Search Engine: Sequest
			Version: 1.3.0.339
			Samples: All Samples
			Fragment Tolerance: 0.80 Da (Monoisotopic)
			Parent Tolerance: 10.0 PPM (Monoisotopic)
			Fixed Modifications:
			Variable Modifications: +16 on M (Oxidation), +57 on C (Carbamidomethyl)
			Database: ABP_UniprotMouse_2012_1017_Rev2.fasta (unknown version, 50565 entries)
			Digestion Enzyme: Trypsin
			Max Missed Cleavages: 2
	Scaffold Version: Scaffold_3.6.2
		Peptide Thresholds: 95.0% minimum
		Protein Thresholds: 99.0% minimum and 2 peptides minimum
Experiment name	Biological sample category	Biological sample name	MS/MS sample name	Protein name	Protein accession numbers	Database sources	Protein molecular weight (Da)	Protein identification probability	Number of unique peptides	Number of unique spectra	Number of total spectra	Percentage of total spectra	Percentage sequence coverage
BK_212283_M_F_Trypsin_Seq	Female	F_lac2_Trypsin	BK_212283_F_lac2_Trypsin_BKdbRev2	Novel protein OS=Mus musculus GN=Gm12886 PE=4 SV=1	B1AZM5_MOUSE	ABP_UniprotMouse_2012_1017_Rev2.fasta	13216.4	0.998	2	2	2	0.000153	0.277
BK_212283_M_F_Trypsin_Seq	Female	F_lac2_Trypsin	BK_212283_F_lac2_Trypsin_BKdbRev2	bg20 secreted aa	sp|bg20|9999A_DUMMY	ABP_UniprotMouse_2012_1017_Rev2.fasta	10188.3	1	4	5	5	0.000383	0.326
BK_212283_M_F_Trypsin_Seq	Female	F_lac2_Trypsin	BK_212283_F_lac2_Trypsin_BKdbRev2	Keratin, type II cytoskeletal 5 OS=Mus musculus GN=Krt5 PE=1 SV=1	K2C5_MOUSE	ABP_UniprotMouse_2012_1017_Rev2.fasta	61768	1	3	4	4	0.000307	0.0552
BK_212283_M_F_Trypsin_Seq	Female	F_lac2_Trypsin	BK_212283_F_lac2_Trypsin_BKdbRev2	a2a secreted aa	sp|a2a|9999A_DUMMY	ABP_UniprotMouse_2012_1017_Rev2.fasta	8045.4	1	8	11	23	0.00176	0.843
BK_212283_M_F_Trypsin_Seq	Female	F_lac2_Trypsin	BK_212283_F_lac2_Trypsin_BKdbRev2	Exocrine gland-secreting peptide 31 OS=Mus musculus GN=Gm20516 PE=4 SV=1	A8R0W3_MOUSE	ABP_UniprotMouse_2012_1017_Rev2.fasta	13467.2	1	3	3	3	0.00023	0.202
BK_212283_M_F_Trypsin_Seq	Female	F_lac2_Trypsin	BK_212283_F_lac2_Trypsin_BKdbRev2	16.5 kDa submandibular gland glycoprotein OS=Mus musculus GN=Spt1 PE=2 SV=1	Q9DA65_MOUSE	ABP_UniprotMouse_2012_1017_Rev2.fasta	14802.2	0.999	2	2	2	0.000153	0.101
BK_212283_M_F_Trypsin_Seq	Female	F_lac2_Trypsin	BK_212283_F_lac2_Trypsin_BKdbRev2	bg24 secreted aa	sp|bg24|9999A_DUMMY	ABP_UniprotMouse_2012_1017_Rev2.fasta	10079.7	1	5	7	9	0.00069	0.551
BK_212283_M_F_Trypsin_Seq	Female	F_lac2_Trypsin	BK_212283_F_lac2_Trypsin_BKdbRev2	Carbonic anhydrase 6 OS=Mus musculus GN=Ca6 PE=1 SV=3	CAH6_MOUSE	ABP_UniprotMouse_2012_1017_Rev2.fasta	36495.2	1	8	10	11	0.000844	0.3
BK_212283_M_F_Trypsin_Seq	Female	F_lac2_Trypsin	BK_212283_F_lac2_Trypsin_BKdbRev2	Novel palmitoyl protein thioesterase protein OS=Mus musculus GN=Gm12887 PE=4 SV=1	B1AVM1_MOUSE	ABP_UniprotMouse_2012_1017_Rev2.fasta	13132.9	0.998	2	2	4	0.000307	0.311
BK_212283_M_F_Trypsin_Seq	Female	F_lac2_Trypsin	BK_212283_F_lac2_Trypsin_BKdbRev2	Major urinary protein 4 OS=Mus musculus GN=Mup4 PE=1 SV=1	MUP4_MOUSE	ABP_UniprotMouse_2012_1017_Rev2.fasta	20542.6	1	10	14	15	0.00115	0.466
BK_212283_M_F_Trypsin_Seq	Female	F_lac2_Trypsin	BK_212283_F_lac2_Trypsin_BKdbRev2	Lipocalin 11 OS=Mus musculus GN=Lcn11 PE=4 SV=1	A2BHR2_MOUSE	ABP_UniprotMouse_2012_1017_Rev2.fasta	20419.5	1	5	5	6	0.00046	0.309
BK_212283_M_F_Trypsin_Seq	Female	F_lac2_Trypsin	BK_212283_F_lac2_Trypsin_BKdbRev2	Keratin, type II cytoskeletal 2 epidermal OS=Mus musculus GN=Krt2 PE=1 SV=1	K22E_MOUSE	ABP_UniprotMouse_2012_1017_Rev2.fasta	70923.6	0.998	2	2	2	0.000153	0.0325
BK_212283_M_F_Trypsin_Seq	Female	F_lac2_Trypsin	BK_212283_F_lac2_Trypsin_BKdbRev2	Prolactin-inducible protein homolog OS=Mus musculus GN=Pip PE=2 SV=3	PIP_MOUSE	ABP_UniprotMouse_2012_1017_Rev2.fasta	16823.3	1	7	18	31	0.00238	0.493
BK_212283_M_F_Trypsin_Seq	Female	F_lac2_Trypsin	BK_212283_F_lac2_Trypsin_BKdbRev2	Titin OS=Mus musculus GN=Ttn PE=4 SV=1	E9Q8K5_MOUSE,E9Q8N1_MOUSE,sp|A2ASS6|TITIN_MOUSE	ABP_UniprotMouse_2012_1017_Rev2.fasta	3.90611e+06	1	2	2	2	0.000153	0.00111
BK_212283_M_F_Trypsin_Seq	Female	F_lac2_Trypsin	BK_212283_F_lac2_Trypsin_BKdbRev2	a20 secreted aa	sp|a20|9999A_DUMMY	ABP_UniprotMouse_2012_1017_Rev2.fasta	7935.2	1	6	8	9	0.00069	0.786
BK_212283_M_F_Trypsin_Seq	Female	F_lac2_Trypsin	BK_212283_F_lac2_Trypsin_BKdbRev2	Growth hormone receptor OS=Mus musculus GN=Ghr PE=1 SV=1	GHR_MOUSE	ABP_UniprotMouse_2012_1017_Rev2.fasta	72785.4	0.998	2	2	2	0.000153	0.02
BK_212283_M_F_Trypsin_Seq	Female	F_lac2_Trypsin	BK_212283_F_lac2_Trypsin_BKdbRev2	Isoform 2 of Lactadherin OS=Mus musculus GN=Mfge8	sp|P21956-2|MFGM_MOUSE,sp|P21956|MFGM_MOUSE	ABP_UniprotMouse_2012_1017_Rev2.fasta	51241.4	0.998	2	2	2	0.000153	0.061
BK_212283_M_F_Trypsin_Seq	Female	F_lac2_Trypsin	BK_212283_F_lac2_Trypsin_BKdbRev2	Pancreatic lipase-related protein 1 OS=Mus musculus GN=Pnliprp1 PE=2 SV=2	LIPR1_MOUSE	ABP_UniprotMouse_2012_1017_Rev2.fasta	52696.1	1	4	4	4	0.000307	0.106
BK_212283_M_F_Trypsin_Seq	Female	F_lac2_Trypsin	BK_212283_F_lac2_Trypsin_BKdbRev2	Protein Sval2 OS=Mus musculus GN=Sval2 PE=4 SV=1	D3Z4E7_MOUSE,D3Z617_MOUSE,Q99N75_MOUSE	ABP_UniprotMouse_2012_1017_Rev2.fasta	16031.7	1	10	14	21	0.00161	0.758
BK_212283_M_F_Trypsin_Seq	Female	F_lac2_Trypsin	BK_212283_F_lac2_Trypsin_BKdbRev2	Protein Gm5097 OS=Mus musculus GN=Gm5097 PE=4 SV=1	J3QME6_MOUSE	ABP_UniprotMouse_2012_1017_Rev2.fasta	44315.1	1	3	3	3	0.00023	0.106
BK_212283_M_F_Trypsin_Seq	Female	F_lac2_Trypsin	BK_212283_F_lac2_Trypsin_BKdbRev2	Novel protein similar to odorant binding protein Ib Obp1b OS=Mus musculus GN=Gm14743 PE=4 SV=1	A2BHD2_MOUSE	ABP_UniprotMouse_2012_1017_Rev2.fasta	19366.4	1	19	28	73	0.0056	0.801
BK_212283_M_F_Trypsin_Seq	Female	F_lac2_Trypsin	BK_212283_F_lac2_Trypsin_BKdbRev2	Haptoglobin OS=Mus musculus GN=Hp PE=1 SV=1	HPT_MOUSE	ABP_UniprotMouse_2012_1017_Rev2.fasta	38752	1	4	5	6	0.00046	0.11
BK_212283_M_F_Trypsin_Seq	Female	F_lac2_Trypsin	BK_212283_F_lac2_Trypsin_BKdbRev2	Polymeric immunoglobulin receptor OS=Mus musculus GN=Pigr PE=1 SV=1	PIGR_MOUSE	ABP_UniprotMouse_2012_1017_Rev2.fasta	84998.4	1	3	3	3	0.00023	0.0519
BK_212283_M_F_Trypsin_Seq	Female	F_lac2_Trypsin	BK_212283_F_lac2_Trypsin_BKdbRev2	MCG59630 OS=Mus musculus GN=Gm12888 PE=2 SV=1	Q3UW77_MOUSE	ABP_UniprotMouse_2012_1017_Rev2.fasta	13261	1	4	4	4	0.000307	0.437
BK_212283_M_F_Trypsin_Seq	Female	F_lac2_Trypsin	BK_212283_F_lac2_Trypsin_BKdbRev2	Hydrocephalus-inducing protein OS=Mus musculus GN=Hydin PE=2 SV=2	sp|Q80W93|HYDIN_MOUSE-R		0	0.998	2	3	9	0.00069	0
BK_212283_M_F_Trypsin_Seq	Female	F_lac2_Trypsin	BK_212283_F_lac2_Trypsin_BKdbRev2	Exocrine gland-secreting peptide 15 OS=Mus musculus GN=Gm9041 PE=4 SV=1	A8R0U8_MOUSE	ABP_UniprotMouse_2012_1017_Rev2.fasta	9879.6	1	3	5	6	0.00046	0.318
BK_212283_M_F_Trypsin_Seq	Female	F_lac2_Trypsin	BK_212283_F_lac2_Trypsin_BKdbRev2	Exocrine gland-secreting peptide 18 OS=Mus musculus GN=Gm20579 PE=4 SV=1	A8R0V1_MOUSE	ABP_UniprotMouse_2012_1017_Rev2.fasta	10704.5	1	3	5	5	0.000383	0.352
BK_212283_M_F_Trypsin_Seq	Female	F_lac2_Trypsin	BK_212283_F_lac2_Trypsin_BKdbRev2	Deoxyribonuclease-1 OS=Mus musculus GN=Dnase1 PE=2 SV=2	DNAS1_MOUSE,E9Q797_MOUSE,H3BKL7_MOUSE	ABP_UniprotMouse_2012_1017_Rev2.fasta	32027.9	1	3	3	4	0.000307	0.0986
BK_212283_M_F_Trypsin_Seq	Female	F_lac2_Trypsin	BK_212283_F_lac2_Trypsin_BKdbRev2	Novel protein similar to odorant binding protein Ia Obp1a OS=Mus musculus GN=Gm5938 PE=4 SV=1	A2AEN9_MOUSE	ABP_UniprotMouse_2012_1017_Rev2.fasta	18508.6	1	8	16	105	0.00805	0.589
BK_212283_M_F_Trypsin_Seq	Female	F_lac2_Trypsin	BK_212283_F_lac2_Trypsin_BKdbRev2	Sulfated glycoprotein 1 OS=Mus musculus GN=Psap PE=4 SV=1	E9PZ00_MOUSE,J3QPG5_MOUSE,Q8BFQ1_MOUSE,SAP_MOUSE	ABP_UniprotMouse_2012_1017_Rev2.fasta	61420.9	0.998	2	2	2	0.000153	0.0399
BK_212283_M_F_Trypsin_Seq	Female	F_lac2_Trypsin	BK_212283_F_lac2_Trypsin_BKdbRev2	Lactoperoxidase OS=Mus musculus GN=Lpo PE=2 SV=1	Q5SW46_MOUSE	ABP_UniprotMouse_2012_1017_Rev2.fasta	80126.1	1	4	4	4	0.000307	0.0521
BK_212283_M_F_Trypsin_Seq	Female	F_lac2_Trypsin	BK_212283_F_lac2_Trypsin_BKdbRev2	Lacrein OS=Mus musculus GN=Gm1553 PE=4 SV=1	Q66VB7_MOUSE	ABP_UniprotMouse_2012_1017_Rev2.fasta	10459.9	1	5	8	16	0.00123	0.479
BK_212283_M_F_Trypsin_Seq	Female	F_lac2_Trypsin	BK_212283_F_lac2_Trypsin_BKdbRev2	Androgen-binding protein epsilon OS=Mus musculus GN=Abpe PE=2 SV=1	ABPE_MOUSE,G5E8B4_MOUSE,sp|bg2|9999A_DUMMY	ABP_UniprotMouse_2012_1017_Rev2.fasta	12857.8	1	5	9	23	0.00176	0.412
BK_212283_M_F_Trypsin_Seq	Female	F_lac2_Trypsin	BK_212283_F_lac2_Trypsin_BKdbRev2	Keratin, type II cytoskeletal 1 OS=Mus musculus GN=Krt1 PE=1 SV=4	K2C1_MOUSE	ABP_UniprotMouse_2012_1017_Rev2.fasta	65607.1	1	3	4	4	0.000307	0.0377
BK_212283_M_F_Trypsin_Seq	Female	F_lac2_Trypsin	BK_212283_F_lac2_Trypsin_BKdbRev2	Keratin 10 OS=Mus musculus GN=Krt10 PE=3 SV=1	A2A513_MOUSE,sp|P02535-2|K1C10_MOUSE,sp|P02535-3|K1C10_MOUSE,sp|P02535|K1C10_MOUSE	ABP_UniprotMouse_2012_1017_Rev2.fasta	57771.3	1	6	7	7	0.000537	0.109
BK_212283_M_F_Trypsin_Seq	Female	F_lac2_Trypsin	BK_212283_F_lac2_Trypsin_BKdbRev2	MCG117626 OS=Mus musculus GN=Obp1a PE=2 SV=2	Q9D3H2_MOUSE	ABP_UniprotMouse_2012_1017_Rev2.fasta	18469.8	1	18	30	133	0.0102	0.779
BK_212283_M_F_Trypsin_Seq	Female	F_lac2_Trypsin	BK_212283_F_lac2_Trypsin_BKdbRev2	Exocrine gland-secreting peptide 6 OS=Mus musculus GN=Gm5494 PE=2 SV=1	A8R0U0_MOUSE	ABP_UniprotMouse_2012_1017_Rev2.fasta	15075.7	1	5	6	7	0.000537	0.618
BK_212283_M_F_Trypsin_Seq	Male	M_lac2_Trypsin	BK_212283_M_lac2_Trypsin_BKdbRev2	Novel protein OS=Mus musculus GN=Gm12886 PE=4 SV=1	B1AZM5_MOUSE	ABP_UniprotMouse_2012_1017_Rev2.fasta	13216.4	0.998	2	2	2	0.000114	0.277
BK_212283_M_F_Trypsin_Seq	Male	M_lac2_Trypsin	BK_212283_M_lac2_Trypsin_BKdbRev2	Bile acyl-CoA synthetase OS=Mus musculus GN=Slc27a5 PE=2 SV=2	sp|Q4LDG0|S27A5_MOUSE-R		0	0.998	2	2	3	0.000171	0
BK_212283_M_F_Trypsin_Seq	Male	M_lac2_Trypsin	BK_212283_M_lac2_Trypsin_BKdbRev2	Keratin, type II cytoskeletal 1 OS=Mus musculus GN=Krt1 PE=1 SV=4	K2C1_MOUSE	ABP_UniprotMouse_2012_1017_Rev2.fasta	65607.1	1	3	4	9	0.000513	0.0612
BK_212283_M_F_Trypsin_Seq	Male	M_lac2_Trypsin	BK_212283_M_lac2_Trypsin_BKdbRev2	Lipocalin 11 OS=Mus musculus GN=Lcn11 PE=4 SV=1	A2BHR2_MOUSE	ABP_UniprotMouse_2012_1017_Rev2.fasta	20419.5	1	7	8	10	0.000569	0.354
BK_212283_M_F_Trypsin_Seq	Male	M_lac2_Trypsin	BK_212283_M_lac2_Trypsin_BKdbRev2	Protein Gm5097 OS=Mus musculus GN=Gm5097 PE=4 SV=1	J3QME6_MOUSE	ABP_UniprotMouse_2012_1017_Rev2.fasta	44315.1	1	9	11	17	0.000968	0.215
BK_212283_M_F_Trypsin_Seq	Male	M_lac2_Trypsin	BK_212283_M_lac2_Trypsin_BKdbRev2	Protein Abca14 OS=Mus musculus GN=Abca14 PE=3 SV=1	tr|E9Q8F8|E9Q8F8_MOUSE-R		0	0.998	2	2	2	0.000114	0
BK_212283_M_F_Trypsin_Seq	Male	M_lac2_Trypsin	BK_212283_M_lac2_Trypsin_BKdbRev2	bg20 secreted aa	sp|bg20|9999A_DUMMY	ABP_UniprotMouse_2012_1017_Rev2.fasta	10188.3	1	6	8	20	0.00114	0.708
BK_212283_M_F_Trypsin_Seq	Male	M_lac2_Trypsin	BK_212283_M_lac2_Trypsin_BKdbRev2	Novel protein similar to odorant binding protein Ia Obp1a OS=Mus musculus GN=Gm5938 PE=4 SV=1	A2AEN9_MOUSE	ABP_UniprotMouse_2012_1017_Rev2.fasta	18508.6	1	7	15	106	0.00604	0.589
BK_212283_M_F_Trypsin_Seq	Male	M_lac2_Trypsin	BK_212283_M_lac2_Trypsin_BKdbRev2	Exocrine gland-secreting peptide 15 OS=Mus musculus GN=Gm9041 PE=4 SV=1	A8R0U8_MOUSE	ABP_UniprotMouse_2012_1017_Rev2.fasta	9879.6	1	3	7	9	0.000513	0.318
BK_212283_M_F_Trypsin_Seq	Male	M_lac2_Trypsin	BK_212283_M_lac2_Trypsin_BKdbRev2	Keratin, type II cytoskeletal 2 epidermal OS=Mus musculus GN=Krt2 PE=1 SV=1	K22E_MOUSE	ABP_UniprotMouse_2012_1017_Rev2.fasta	70923.6	1	4	4	4	0.000228	0.0707
BK_212283_M_F_Trypsin_Seq	Male	M_lac2_Trypsin	BK_212283_M_lac2_Trypsin_BKdbRev2	a2a secreted aa	sp|a2a|9999A_DUMMY	ABP_UniprotMouse_2012_1017_Rev2.fasta	8045.4	1	10	15	27	0.00154	0.657
BK_212283_M_F_Trypsin_Seq	Male	M_lac2_Trypsin	BK_212283_M_lac2_Trypsin_BKdbRev2	Glutathione S-transferase omega-1 OS=Mus musculus GN=Gsto1 PE=2 SV=2	GSTO1_MOUSE	ABP_UniprotMouse_2012_1017_Rev2.fasta	27498.6	0.998	2	2	2	0.000114	0.0958
BK_212283_M_F_Trypsin_Seq	Male	M_lac2_Trypsin	BK_212283_M_lac2_Trypsin_BKdbRev2	Keratin 10 OS=Mus musculus GN=Krt10 PE=3 SV=1	A2A513_MOUSE,sp|P02535-2|K1C10_MOUSE,sp|P02535-3|K1C10_MOUSE,sp|P02535|K1C10_MOUSE	ABP_UniprotMouse_2012_1017_Rev2.fasta	57771.3	1	7	8	8	0.000456	0.111
BK_212283_M_F_Trypsin_Seq	Male	M_lac2_Trypsin	BK_212283_M_lac2_Trypsin_BKdbRev2	Deoxyribonuclease-1 OS=Mus musculus GN=Dnase1 PE=2 SV=2	DNAS1_MOUSE,E9Q797_MOUSE,H3BKL7_MOUSE	ABP_UniprotMouse_2012_1017_Rev2.fasta	32027.9	1	4	6	6	0.000342	0.12
BK_212283_M_F_Trypsin_Seq	Male	M_lac2_Trypsin	BK_212283_M_lac2_Trypsin_BKdbRev2	Isoform 2 of MAP7 domain-containing protein 3 OS=Mus musculus GN=Map7d3	sp|A2AEY4-2|MA7D3_MOUSE,sp|A2AEY4|MA7D3_MOUSE	ABP_UniprotMouse_2012_1017_Rev2.fasta	98232.2	0.998	2	2	2	0.000114	0.026
BK_212283_M_F_Trypsin_Seq	Male	M_lac2_Trypsin	BK_212283_M_lac2_Trypsin_BKdbRev2	Prolow-density lipoprotein receptor-related protein 1 OS=Mus musculus GN=Lrp1 PE=1 SV=1	LRP1_MOUSE	ABP_UniprotMouse_2012_1017_Rev2.fasta	504727	0.998	2	2	2	0.000114	0.00638
BK_212283_M_F_Trypsin_Seq	Male	M_lac2_Trypsin	BK_212283_M_lac2_Trypsin_BKdbRev2	Predicted OS=Mus musculus GN=Bpifa6 PE=2 SV=1	Q0VGU8_MOUSE	ABP_UniprotMouse_2012_1017_Rev2.fasta	39818.5	0.998	2	3	3	0.000171	0.0817
BK_212283_M_F_Trypsin_Seq	Male	M_lac2_Trypsin	BK_212283_M_lac2_Trypsin_BKdbRev2	Calcium-transporting ATPase type 2C member 1 OS=Mus musculus GN=Atp2c1 PE=1 SV=2	AT2C1_MOUSE,H3BJ99_MOUSE,H3BJJ5_MOUSE,H3BJY0_MOUSE,H3BK57_MOUSE,H3BKB1_MOUSE,H3BL44_MOUSE,H3BLC2_MOUSE,Q3UZR5_MOUSE,Q8BMS7_MOUSE	ABP_UniprotMouse_2012_1017_Rev2.fasta	25380.3	0.998	2	2	2	0.000114	0.0479
BK_212283_M_F_Trypsin_Seq	Male	M_lac2_Trypsin	BK_212283_M_lac2_Trypsin_BKdbRev2	Keratin, type I cytoskeletal 42 OS=Mus musculus GN=Krt42 PE=1 SV=1	K1C42_MOUSE	ABP_UniprotMouse_2012_1017_Rev2.fasta	50133.6	1	4	4	4	0.000228	0.181
BK_212283_M_F_Trypsin_Seq	Male	M_lac2_Trypsin	BK_212283_M_lac2_Trypsin_BKdbRev2	Lipase OS=Mus musculus GN=Lipo1 PE=2 SV=1	Q3UT41_MOUSE	ABP_UniprotMouse_2012_1017_Rev2.fasta	44696.2	0.998	2	2	2	0.000114	0.0301
BK_212283_M_F_Trypsin_Seq	Male	M_lac2_Trypsin	BK_212283_M_lac2_Trypsin_BKdbRev2	WAP four-disulfide core domain protein 12 OS=Mus musculus GN=Wfdc12 PE=2 SV=1	WFD12_MOUSE	ABP_UniprotMouse_2012_1017_Rev2.fasta	9558.7	1	3	4	5	0.000285	0.294
BK_212283_M_F_Trypsin_Seq	Male	M_lac2_Trypsin	BK_212283_M_lac2_Trypsin_BKdbRev2	Huntingtin OS=Mus musculus GN=Htt PE=4 SV=1	G3X9H5_MOUSE,sp|P42859|HD_MOUSE	ABP_UniprotMouse_2012_1017_Rev2.fasta	344689	0.998	2	2	2	0.000114	0.0138
BK_212283_M_F_Trypsin_Seq	Male	M_lac2_Trypsin	BK_212283_M_lac2_Trypsin_BKdbRev2	Keratin, type I cytoskeletal 17 OS=Mus musculus GN=Krt17 PE=1 SV=3	K1C17_MOUSE	ABP_UniprotMouse_2012_1017_Rev2.fasta	48162.9	1	5	6	7	0.000399	0.111
BK_212283_M_F_Trypsin_Seq	Male	M_lac2_Trypsin	BK_212283_M_lac2_Trypsin_BKdbRev2	UPF0762 protein C6orf58 homolog OS=Mus musculus PE=2 SV=2	CF058_MOUSE	ABP_UniprotMouse_2012_1017_Rev2.fasta	38285.3	1	4	6	7	0.000399	0.104
BK_212283_M_F_Trypsin_Seq	Male	M_lac2_Trypsin	BK_212283_M_lac2_Trypsin_BKdbRev2	Epididymal secretory protein E1 OS=Mus musculus GN=Npc2 PE=2 SV=1	NPC2_MOUSE	ABP_UniprotMouse_2012_1017_Rev2.fasta	16442.2	0.998	2	2	2	0.000114	0.168
BK_212283_M_F_Trypsin_Seq	Male	M_lac2_Trypsin	BK_212283_M_lac2_Trypsin_BKdbRev2	Carbonic anhydrase 6 OS=Mus musculus GN=Ca6 PE=1 SV=3	CAH6_MOUSE	ABP_UniprotMouse_2012_1017_Rev2.fasta	36495.2	1	6	7	8	0.000456	0.224
BK_212283_M_F_Trypsin_Seq	Male	M_lac2_Trypsin	BK_212283_M_lac2_Trypsin_BKdbRev2	Polymeric immunoglobulin receptor OS=Mus musculus GN=Pigr PE=1 SV=1	PIGR_MOUSE	ABP_UniprotMouse_2012_1017_Rev2.fasta	84998.4	1	4	4	5	0.000285	0.0649
BK_212283_M_F_Trypsin_Seq	Male	M_lac2_Trypsin	BK_212283_M_lac2_Trypsin_BKdbRev2	Protocadherin Fat 3 OS=Mus musculus GN=Fat3 PE=1 SV=2	sp|Q8BNA6|FAT3_MOUSE-R,tr|E9QK16|E9QK16_MOUSE-R		0	0.998	2	2	2	0.000114	0
BK_212283_M_F_Trypsin_Seq	Male	M_lac2_Trypsin	BK_212283_M_lac2_Trypsin_BKdbRev2	Major urinary protein 4 OS=Mus musculus GN=Mup4 PE=1 SV=1	MUP4_MOUSE	ABP_UniprotMouse_2012_1017_Rev2.fasta	20542.6	1	12	24	33	0.00188	0.511
BK_212283_M_F_Trypsin_Seq	Male	M_lac2_Trypsin	BK_212283_M_lac2_Trypsin_BKdbRev2	Cadherin EGF LAG seven-pass G-type receptor 1 OS=Mus musculus GN=Celsr1 PE=2 SV=3	CELR1_MOUSE	ABP_UniprotMouse_2012_1017_Rev2.fasta	330467	0.998	2	2	2	0.000114	0.0115
BK_212283_M_F_Trypsin_Seq	Male	M_lac2_Trypsin	BK_212283_M_lac2_Trypsin_BKdbRev2	Ig kappa chain C region OS=Mus musculus PE=1 SV=1	IGKC_MOUSE	ABP_UniprotMouse_2012_1017_Rev2.fasta	11777.9	0.999	2	2	2	0.000114	0.236
BK_212283_M_F_Trypsin_Seq	Male	M_lac2_Trypsin	BK_212283_M_lac2_Trypsin_BKdbRev2	a3b secreted AA	sp|a3b|9999A_DUMMY	ABP_UniprotMouse_2012_1017_Rev2.fasta	7893.1	1	3	5	9	0.000513	0.686
BK_212283_M_F_Trypsin_Seq	Male	M_lac2_Trypsin	BK_212283_M_lac2_Trypsin_BKdbRev2	MCG59630 OS=Mus musculus GN=Gm12888 PE=2 SV=1	Q3UW77_MOUSE	ABP_UniprotMouse_2012_1017_Rev2.fasta	13261	1	5	5	8	0.000456	0.471
BK_212283_M_F_Trypsin_Seq	Male	M_lac2_Trypsin	BK_212283_M_lac2_Trypsin_BKdbRev2	Protein Sval2 OS=Mus musculus GN=Sval2 PE=4 SV=1	D3Z4E7_MOUSE,D3Z617_MOUSE,Q99N75_MOUSE	ABP_UniprotMouse_2012_1017_Rev2.fasta	16031.7	1	7	13	21	0.0012	0.565
BK_212283_M_F_Trypsin_Seq	Male	M_lac2_Trypsin	BK_212283_M_lac2_Trypsin_BKdbRev2	AUMP OS=Mus musculus GN=9530002B09Rik PE=2 SV=1	Q9EPV7_MOUSE	ABP_UniprotMouse_2012_1017_Rev2.fasta	15768.6	1	5	6	8	0.000456	0.415
BK_212283_M_F_Trypsin_Seq	Male	M_lac2_Trypsin	BK_212283_M_lac2_Trypsin_BKdbRev2	Exocrine gland-secreting peptide 6 OS=Mus musculus GN=Gm5494 PE=2 SV=1	A8R0U0_MOUSE	ABP_UniprotMouse_2012_1017_Rev2.fasta	15075.7	1	7	8	9	0.000513	0.662
BK_212283_M_F_Trypsin_Seq	Male	M_lac2_Trypsin	BK_212283_M_lac2_Trypsin_BKdbRev2	a20 secreted aa	sp|a20|9999A_DUMMY	ABP_UniprotMouse_2012_1017_Rev2.fasta	7935.2	1	8	14	51	0.0029	0.786
BK_212283_M_F_Trypsin_Seq	Male	M_lac2_Trypsin	BK_212283_M_lac2_Trypsin_BKdbRev2	Isoform 2 of Lactadherin OS=Mus musculus GN=Mfge8	sp|P21956-2|MFGM_MOUSE,sp|P21956|MFGM_MOUSE	ABP_UniprotMouse_2012_1017_Rev2.fasta	51241.4	1	4	4	4	0.000228	0.101
BK_212283_M_F_Trypsin_Seq	Male	M_lac2_Trypsin	BK_212283_M_lac2_Trypsin_BKdbRev2	Sulfated glycoprotein 1 OS=Mus musculus GN=Psap PE=4 SV=1	E9PZ00_MOUSE,J3QPG5_MOUSE,Q8BFQ1_MOUSE,SAP_MOUSE	ABP_UniprotMouse_2012_1017_Rev2.fasta	61420.9	1	3	3	3	0.000171	0.0635
BK_212283_M_F_Trypsin_Seq	Male	M_lac2_Trypsin	BK_212283_M_lac2_Trypsin_BKdbRev2	Haptoglobin OS=Mus musculus GN=Hp PE=1 SV=1	HPT_MOUSE	ABP_UniprotMouse_2012_1017_Rev2.fasta	38752	0.999	2	3	3	0.000171	0.0576
BK_212283_M_F_Trypsin_Seq	Male	M_lac2_Trypsin	BK_212283_M_lac2_Trypsin_BKdbRev2	Low density lipoprotein-related protein 1B (Deleted in tumors) OS=Mus musculus GN=Lrp1b PE=4 SV=1	A2API5_MOUSE,LRP1B_MOUSE	ABP_UniprotMouse_2012_1017_Rev2.fasta	513624	0.998	2	2	2	0.000114	0.00518
BK_212283_M_F_Trypsin_Seq	Male	M_lac2_Trypsin	BK_212283_M_lac2_Trypsin_BKdbRev2	Major urinary protein 5 OS=Mus musculus GN=Mup8 PE=3 SV=1	A2AKN8_MOUSE,A2AKN9_MOUSE,A2BIM8_MOUSE,A2BIN1_MOUSE,A2CEK7_MOUSE,B8JI96_MOUSE,MUP6_MOUSE,MUP8_MOUSE	ABP_UniprotMouse_2012_1017_Rev2.fasta	20650.1	1	4	4	4	0.000228	0.256
BK_212283_M_F_Trypsin_Seq	Male	M_lac2_Trypsin	BK_212283_M_lac2_Trypsin_BKdbRev2	Lactoperoxidase OS=Mus musculus GN=Lpo PE=2 SV=1	Q5SW46_MOUSE	ABP_UniprotMouse_2012_1017_Rev2.fasta	80126.1	1	5	5	6	0.000342	0.0676
BK_212283_M_F_Trypsin_Seq	Male	M_lac2_Trypsin	BK_212283_M_lac2_Trypsin_BKdbRev2	Androgen-binding protein (Fragment) OS=Mus musculus GN=Gm4362 PE=2 SV=1	D2XZ38_MOUSE,sp|bg3p|9999A_DUMMY	ABP_UniprotMouse_2012_1017_Rev2.fasta	12766.5	0.998	2	2	2	0.000114	0.161
BK_212283_M_F_Trypsin_Seq	Male	M_lac2_Trypsin	BK_212283_M_lac2_Trypsin_BKdbRev2	Desmoplakin OS=Mus musculus GN=Dsp PE=3 SV=1	DESP_MOUSE,E9PZW0_MOUSE	ABP_UniprotMouse_2012_1017_Rev2.fasta	332920	0.998	2	2	2	0.000114	0.00763
BK_212283_M_F_Trypsin_Seq	Male	M_lac2_Trypsin	BK_212283_M_lac2_Trypsin_BKdbRev2	Prolactin-inducible protein homolog OS=Mus musculus GN=Pip PE=2 SV=3	PIP_MOUSE	ABP_UniprotMouse_2012_1017_Rev2.fasta	16823.3	1	6	15	27	0.00154	0.411
BK_212283_M_F_Trypsin_Seq	Male	M_lac2_Trypsin	BK_212283_M_lac2_Trypsin_BKdbRev2	Tetratricopeptide repeat protein 30A1 OS=Mus musculus GN=Ttc30a1 PE=2 SV=1	T30A1_MOUSE,T30A2_MOUSE,TT30B_MOUSE	ABP_UniprotMouse_2012_1017_Rev2.fasta	76240.6	0.998	2	2	4	0.000228	0.0482
BK_212283_M_F_Trypsin_Seq	Male	M_lac2_Trypsin	BK_212283_M_lac2_Trypsin_BKdbRev2	Novel palmitoyl protein thioesterase protein OS=Mus musculus GN=Gm12887 PE=4 SV=1	B1AVM1_MOUSE	ABP_UniprotMouse_2012_1017_Rev2.fasta	13132.9	0.998	2	3	3	0.000171	0.311
BK_212283_M_F_Trypsin_Seq	Male	M_lac2_Trypsin	BK_212283_M_lac2_Trypsin_BKdbRev2	Androgen-binding protein epsilon OS=Mus musculus GN=Abpe PE=2 SV=1	ABPE_MOUSE,G5E8B4_MOUSE,sp|bg2|9999A_DUMMY	ABP_UniprotMouse_2012_1017_Rev2.fasta	12857.8	1	8	13	36	0.00205	0.535
BK_212283_M_F_Trypsin_Seq	Male	M_lac2_Trypsin	BK_212283_M_lac2_Trypsin_BKdbRev2	Keratin, type II cytoskeletal 5 OS=Mus musculus GN=Krt5 PE=1 SV=1	K2C5_MOUSE	ABP_UniprotMouse_2012_1017_Rev2.fasta	61768	1	11	13	16	0.000911	0.136
BK_212283_M_F_Trypsin_Seq	Male	M_lac2_Trypsin	BK_212283_M_lac2_Trypsin_BKdbRev2	Lacrein OS=Mus musculus GN=Gm1553 PE=4 SV=1	Q66VB7_MOUSE	ABP_UniprotMouse_2012_1017_Rev2.fasta	10459.9	1	5	9	40	0.00228	0.479
BK_212283_M_F_Trypsin_Seq	Male	M_lac2_Trypsin	BK_212283_M_lac2_Trypsin_BKdbRev2	Exocrine gland-secreting peptide 31 OS=Mus musculus GN=Gm20516 PE=4 SV=1	A8R0W3_MOUSE	ABP_UniprotMouse_2012_1017_Rev2.fasta	13467.2	1	4	4	6	0.000342	0.272
BK_212283_M_F_Trypsin_Seq	Male	M_lac2_Trypsin	BK_212283_M_lac2_Trypsin_BKdbRev2	MCG117626 OS=Mus musculus GN=Obp1a PE=2 SV=2	Q9D3H2_MOUSE	ABP_UniprotMouse_2012_1017_Rev2.fasta	18469.8	1	19	34	157	0.00894	0.632
BK_212283_M_F_Trypsin_Seq	Male	M_lac2_Trypsin	BK_212283_M_lac2_Trypsin_BKdbRev2	bg24 secreted aa	sp|bg24|9999A_DUMMY	ABP_UniprotMouse_2012_1017_Rev2.fasta	10079.7	1	5	9	13	0.00074	0.551
BK_212283_M_F_Trypsin_Seq	Male	M_lac2_Trypsin	BK_212283_M_lac2_Trypsin_BKdbRev2	Tudor domain-containing protein 1 OS=Mus musculus GN=Tdrd1 PE=1 SV=2	TDRD1_MOUSE	ABP_UniprotMouse_2012_1017_Rev2.fasta	129695	0.998	2	2	2	0.000114	0.0273
BK_212283_M_F_Trypsin_Seq	Male	M_lac2_Trypsin	BK_212283_M_lac2_Trypsin_BKdbRev2	Titin OS=Mus musculus GN=Ttn PE=4 SV=1	E9Q8K5_MOUSE,E9Q8N1_MOUSE,sp|A2ASS6|TITIN_MOUSE	ABP_UniprotMouse_2012_1017_Rev2.fasta	3.90611e+06	1	2	2	2	0.000114	0.000598
BK_212283_M_F_Trypsin_Seq	Male	M_lac2_Trypsin	BK_212283_M_lac2_Trypsin_BKdbRev2	Androgen binding protein alpha OS=Mus musculus GN=Abpa PE=2 SV=1	Q91WB5_MOUSE,sp|a27|9999A_DUMMY	ABP_UniprotMouse_2012_1017_Rev2.fasta	10080.2	0.998	2	2	2	0.000114	0.272
BK_212283_M_F_Trypsin_Seq	Male	M_lac2_Trypsin	BK_212283_M_lac2_Trypsin_BKdbRev2	MCG116526 OS=Mus musculus GN=Scgb2b7 PE=4 SV=2	D3YYY1_MOUSE,sp|bg7|9999A_DUMMY	ABP_UniprotMouse_2012_1017_Rev2.fasta	12586.2	1	3	4	9	0.000513	0.571
BK_212283_M_F_Trypsin_Seq	Male	M_lac2_Trypsin	BK_212283_M_lac2_Trypsin_BKdbRev2	Exocrine gland-secreting peptide 18 OS=Mus musculus GN=Gm20579 PE=4 SV=1	A8R0V1_MOUSE	ABP_UniprotMouse_2012_1017_Rev2.fasta	10704.5	1	3	4	5	0.000285	0.352
BK_212283_M_F_Trypsin_Seq	Male	M_lac2_Trypsin	BK_212283_M_lac2_Trypsin_BKdbRev2	Lactotransferrin OS=Mus musculus GN=Ltf PE=2 SV=4	TRFL_MOUSE	ABP_UniprotMouse_2012_1017_Rev2.fasta	77838.2	1	3	3	3	0.000171	0.0537
BK_212283_M_F_Trypsin_Seq	Male	M_lac2_Trypsin	BK_212283_M_lac2_Trypsin_BKdbRev2	16.5 kDa submandibular gland glycoprotein OS=Mus musculus GN=Spt1 PE=2 SV=1	Q9DA65_MOUSE	ABP_UniprotMouse_2012_1017_Rev2.fasta	14802.2	1	2	4	6	0.000342	0.101
BK_212283_M_F_Trypsin_Seq	Male	M_lac2_Trypsin	BK_212283_M_lac2_Trypsin_BKdbRev2	Novel protein similar to odorant binding protein Ib Obp1b OS=Mus musculus GN=Gm14743 PE=4 SV=1	A2BHD2_MOUSE	ABP_UniprotMouse_2012_1017_Rev2.fasta	19366.4	1	9	11	14	0.000797	0.526
END OF FILE

## Sheet: Table S3
Table S3. Female 2D gel trypsin digestion protein reports
BK_213104_BandF1, Protein report created on 04/15/2015
Experiment: BK_213104_BandF1
	Peak List Generator: unknown
		Version: unknown
		Charge States Calculated: unknown
		Deisotoped: unknown
		Textual Annotation: unknown
	Database Set: 1 Database
		Database Name: Karn_secreted_aa_IPImouse_v3.87.fasta
			Version: unknown
			Taxonomy: All Entries
			Number of Proteins: 59589
		Does database contain common contaminants?: unknown
	Search Engine Set: 1 Search Engine
		Search Engine: Sequest
			Version: 1.3.0.339
			Samples: All Samples
			Fragment Tolerance: 0.80 Da (Monoisotopic)
			Parent Tolerance: 10.0 PPM (Monoisotopic)
			Fixed Modifications:
			Variable Modifications: +1 on Q (Deamidation), +16 on M (Oxidation), +57 on C (Carbamidomethyl)
			Database: Karn_secreted_aa_IPImouse_v3.87.fasta (unknown version, 59589 entries)
			Digestion Enzyme: Trypsin
			Max Missed Cleavages: 2
			Probability Model:
				BK_213104_BandF1_Karn_secretedAA_IPImouseDB: Peptide Prophet with Delta Mass Correction [+1,+2,+3,+4,+5,+6,+7 and above]
	Scaffold: Version: Scaffold_4.4.1.1
		Modification Metadata Set: Unknown modifications
			Source: Unknown
			Comment:
		Protein Grouping Strategy: Experiment-wide grouping with binary peptide-protein weights
		Peptide Thresholds: 95.0% minimum
		Protein Thresholds: 99.0% minimum and 2 peptides minimum
		Peptide FDR: 0.2% (Decoy)
		Protein FDR: 3.4% (Decoy)
		GO Annotation Source(s): Unknown
Experiment name	Biological sample category	Biological sample name	MS/MS sample name	Protein name	Protein accession numbers	Database sources	Protein molecular weight (Da)	Protein identification probability	Exclusive unique peptide count	Exclusive unique spectrum count	Exclusive spectrum count	Percentage of total spectra	Percentage sequence coverage
BK_213104_BandF1	F1	BK_213104_BandF1	BK_213104_BandF1_Karn_secretedAA_IPImouseDB	Isoform 1 of Hydrocephalus-inducing protein	IPI00319167	Karn_secreted_aa_IPImouse_v3.87.fasta	581526	0.998	2	2	2	0.000144	0.00543
BK_213104_BandF1	F1	BK_213104_BandF1	BK_213104_BandF1_Karn_secretedAA_IPImouseDB	cystatin-related protein 1-like	IPI00457811	Karn_secreted_aa_IPImouse_v3.87.fasta	20372.3	1	6	11	19	0.00137	0.377
BK_213104_BandF1	F1	BK_213104_BandF1	BK_213104_BandF1_Karn_secretedAA_IPImouseDB	Uncharacterized protein	IPI00275210	Karn_secreted_aa_IPImouse_v3.87.fasta	20419.5	1	6	7	8	0.000576	0.32
BK_213104_BandF1	F1	BK_213104_BandF1	BK_213104_BandF1_Karn_secretedAA_IPImouseDB	Keratin, type II cytoskeletal 1	IPI00625729	Karn_secreted_aa_IPImouse_v3.87.fasta	65607.1	1	3	3	4	0.000288	0.0377
BK_213104_BandF1	F1	BK_213104_BandF1	BK_213104_BandF1_Karn_secretedAA_IPImouseDB	Tropomodulin-1	IPI00309658	Karn_secreted_aa_IPImouse_v3.87.fasta	40467.4	1	3	3	3	0.000216	0.125
BK_213104_BandF1	F1	BK_213104_BandF1	BK_213104_BandF1_Karn_secretedAA_IPImouseDB	IPI:IPI00000048.1| bg24 secreted (false ipi number)	IPI00000048	Karn_secreted_aa_IPImouse_v3.87.fasta	10079.7	1	3	6	8	0.000576	0.472
BK_213104_BandF1	F1	BK_213104_BandF1	BK_213104_BandF1_Karn_secretedAA_IPImouseDB	IPI:IPI00000028.1| bg2 secreted (false ipi number)	IPI00000028	Karn_secreted_aa_IPImouse_v3.87.fasta	10119.3	1	7	16	70	0.00504	0.773
BK_213104_BandF1	F1	BK_213104_BandF1	BK_213104_BandF1_Karn_secretedAA_IPImouseDB	IPI:IPI00000017.1| a20 secreted (false ipi number)	IPI00000017	Karn_secreted_aa_IPImouse_v3.87.fasta	7935.2	1	6	9	13	0.000936	0.786
BK_213104_BandF1	F1	BK_213104_BandF1	BK_213104_BandF1_Karn_secretedAA_IPImouseDB	Uncharacterized protein	IPI00348531	Karn_secreted_aa_IPImouse_v3.87.fasta	19366.4	1	17	41	249	0.0179	0.737
BK_213104_BandF1	F1	BK_213104_BandF1	BK_213104_BandF1_Karn_secretedAA_IPImouseDB	IPI:IPI00000002.1| a2 secreted (false ipi number)	IPI00000002	Karn_secreted_aa_IPImouse_v3.87.fasta	8045.4	1	7	12	20	0.00144	0.843
BK_213104_BandF1	F1	BK_213104_BandF1	BK_213104_BandF1_Karn_secretedAA_IPImouseDB	Isoform 1 of Endoplasmic reticulum metallopeptidase 1	IPI00407222,IPI00672093,IPI00969848	Karn_secreted_aa_IPImouse_v3.87.fasta	100151	0.998	2	2	2	0.000144	0.0301
BK_213104_BandF1	F1	BK_213104_BandF1	BK_213104_BandF1_Karn_secretedAA_IPImouseDB	Kallikrein-1	IPI00323869	Karn_secreted_aa_IPImouse_v3.87.fasta	28775.3	1	3	3	3	0.000216	0.169
BK_213104_BandF1	F1	BK_213104_BandF1	BK_213104_BandF1_Karn_secretedAA_IPImouseDB	Haptoglobin	IPI00409148	Karn_secreted_aa_IPImouse_v3.87.fasta	38752	0.998	2	3	3	0.000216	0.0663
BK_213104_BandF1	F1	BK_213104_BandF1	BK_213104_BandF1_Karn_secretedAA_IPImouseDB	Uncharacterized protein	IPI00187557	Karn_secreted_aa_IPImouse_v3.87.fasta	18469.8	1	20	40	480	0.0346	0.804
BK_213104_BandF1	F1	BK_213104_BandF1	BK_213104_BandF1_Karn_secretedAA_IPImouseDB	Neuronal apoptosis inhibitory protein related sequence 5 (Fragment)	IPI01019167-R		0	0.998	2	2	2	0.000144	0
BK_213104_BandF1	F1	BK_213104_BandF1	BK_213104_BandF1_Karn_secretedAA_IPImouseDB	hypothetical protein LOC545677	IPI00605904	Karn_secreted_aa_IPImouse_v3.87.fasta	13261	0.998	2	2	3	0.000216	0.336
BK_213104_BandF1	F1	BK_213104_BandF1	BK_213104_BandF1_Karn_secretedAA_IPImouseDB	Major urinary protein 4	IPI00115241	Karn_secreted_aa_IPImouse_v3.87.fasta	20542.6	1	12	17	18	0.0013	0.736
BK_213104_BandF1	F1	BK_213104_BandF1	BK_213104_BandF1_Karn_secretedAA_IPImouseDB	keratin, type I cytoskeletal 10	IPI00755181,IPI00798492,IPI00828744,IPI01008564	Karn_secreted_aa_IPImouse_v3.87.fasta	57771.3	0.998	2	2	2	0.000144	0.0392
BK_213104_BandF1	F1	BK_213104_BandF1	BK_213104_BandF1_Karn_secretedAA_IPImouseDB	IPI:IPI00000033.1| bg7 secreted (false ipi number)	IPI00000033,IPI00758039	Karn_secreted_aa_IPImouse_v3.87.fasta	12586.2	1	3	3	3	0.000216	0.393
BK_213104_BandF1	F1	BK_213104_BandF1	BK_213104_BandF1_Karn_secretedAA_IPImouseDB	Exocrine gland-secreting peptide 15	IPI00881868	Karn_secreted_aa_IPImouse_v3.87.fasta	9879.6	1	3	6	7	0.000504	0.529
BK_213104_BandF1	F1	BK_213104_BandF1	BK_213104_BandF1_Karn_secretedAA_IPImouseDB	exocrine gland-secreting peptide 6 precursor	IPI00855058	Karn_secreted_aa_IPImouse_v3.87.fasta	15075.7	1	5	6	7	0.000504	0.493
BK_213104_BandF1	F1	BK_213104_BandF1	BK_213104_BandF1_Karn_secretedAA_IPImouseDB	Keratin, type I cytoskeletal 17	IPI00230365	Karn_secreted_aa_IPImouse_v3.87.fasta	48162.9	1	2	2	2	0.000144	0.0462
BK_213104_BandF1	F1	BK_213104_BandF1	BK_213104_BandF1_Karn_secretedAA_IPImouseDB	hypothetical protein LOC627178	IPI00986128	Karn_secreted_aa_IPImouse_v3.87.fasta	20584.3	0.998	2	2	3	0.000216	0.209
BK_213104_BandF1	F1	BK_213104_BandF1	BK_213104_BandF1_Karn_secretedAA_IPImouseDB	Uncharacterized protein	IPI00649258	Karn_secreted_aa_IPImouse_v3.87.fasta	13216.4	0.998	2	2	2	0.000144	0.269
BK_213104_BandF1	F1	BK_213104_BandF1	BK_213104_BandF1_Karn_secretedAA_IPImouseDB	Prolactin-inducible protein homolog	IPI00113711	Karn_secreted_aa_IPImouse_v3.87.fasta	16823.3	1	5	10	13	0.000936	0.397
BK_213104_BandF1	F1	BK_213104_BandF1	BK_213104_BandF1_Karn_secretedAA_IPImouseDB	Keratin, type II cytoskeletal 6B	IPI00131366,IPI00131368,IPI00221797,IPI00762364,IPI00785403	Karn_secreted_aa_IPImouse_v3.87.fasta	59336.7	0.998	2	2	2	0.000144	0.0391
BK_213104_BandF1	F1	BK_213104_BandF1	BK_213104_BandF1_Karn_secretedAA_IPImouseDB	Lacrein	IPI00463722	Karn_secreted_aa_IPImouse_v3.87.fasta	10459.9	1	5	9	45	0.00324	0.479
BK_213104_BandF1	F1	BK_213104_BandF1	BK_213104_BandF1_Karn_secretedAA_IPImouseDB	Uncharacterized protein	IPI00118165,IPI00880701,IPI00881128	Karn_secreted_aa_IPImouse_v3.87.fasta	16031.7	1	6	12	17	0.00122	0.549
BK_213104_BandF1	F1	BK_213104_BandF1	BK_213104_BandF1_Karn_secretedAA_IPImouseDB	Uncharacterized protein	IPI00463193	Karn_secreted_aa_IPImouse_v3.87.fasta	18508.6	1	9	22	168	0.0121	0.761
BK_213104_BandF1	F1	BK_213104_BandF1	BK_213104_BandF1_Karn_secretedAA_IPImouseDB	hypothetical protein LOC666927	IPI00649591	Karn_secreted_aa_IPImouse_v3.87.fasta	13132.9	1	4	5	6	0.000432	0.412
END OF FILE
BK_213104_BandF2, Protein report created on 07/16/2015
Experiment: BK_213104_BandF2
	Peak List Generator: unknown
		Version: unknown
		Charge States Calculated: unknown
		Deisotoped: unknown
		Textual Annotation: unknown
	Database Set: 1 Database
		Database Name: Karn_secreted_aa_IPImouse_v3.87.fasta
			Version: unknown
			Taxonomy: All Entries
			Number of Proteins: 59589
		Does database contain common contaminants?: unknown
	Search Engine Set: 1 Search Engine
		Search Engine: Sequest
			Version: 1.3.0.339
			Samples: All Samples
			Fragment Tolerance: 0.80 Da (Monoisotopic)
			Parent Tolerance: 10.0 PPM (Monoisotopic)
			Fixed Modifications:
			Variable Modifications: +1 on Q (Deamidation), +16 on M (Oxidation), +57 on C (Carbamidomethyl)
			Database: Karn_secreted_aa_IPImouse_v3.87.fasta (unknown version, 59589 entries)
			Digestion Enzyme: Trypsin
			Max Missed Cleavages: 2
			Probability Model:
				BK_213104_BandF2_Karn_secretedAA_IPImouseDB: Peptide Prophet with Delta Mass Correction [+1,+2,+3,+4,+5,+6,+7 and above]
	Scaffold: Version: Scaffold_4.4.1.1
		Modification Metadata Set: Unknown modifications
			Source: Unknown
			Comment:
		Protein Grouping Strategy: Experiment-wide grouping with binary peptide-protein weights
		Peptide Thresholds: 95.0% minimum
		Protein Thresholds: 99.0% minimum and 2 peptides minimum
		Peptide FDR: 0.5% (Decoy)
		Protein FDR: 5.3% (Decoy)
		GO Annotation Source(s): Unknown
Experiment name	Biological sample category	Biological sample name	MS/MS sample name	Protein name	Protein accession numbers	Database sources	Protein molecular weight (Da)	Protein identification probability	Exclusive unique peptide count	Exclusive unique spectrum count	Exclusive spectrum count	Percentage of total spectra	Percentage sequence coverage
BK_213104_BandF2	F2	BK_213104_BandF2	BK_213104_BandF2_Karn_secretedAA_IPImouseDB	IPI:IPI00000028.1| bg2 secreted (false ipi number)	IPI00000028,IPI00411016,IPI00955362	Karn_secreted_aa_IPImouse_v3.87.fasta	12857.8	1	6	13	45	0.00315	0.591
BK_213104_BandF2	F2	BK_213104_BandF2	BK_213104_BandF2_Karn_secretedAA_IPImouseDB	Tropomodulin-1	IPI00309658	Karn_secreted_aa_IPImouse_v3.87.fasta	40467.4	0.998	2	2	3	0.00021	0.0947
BK_213104_BandF2	F2	BK_213104_BandF2	BK_213104_BandF2_Karn_secretedAA_IPImouseDB	Glutathione S-transferase omega-1	IPI00114285	Karn_secreted_aa_IPImouse_v3.87.fasta	27498.6	1	8	13	16	0.00112	0.329
BK_213104_BandF2	F2	BK_213104_BandF2	BK_213104_BandF2_Karn_secretedAA_IPImouseDB	IPI:IPI00000048.1| bg24 secreted (false ipi number)	IPI00000048	Karn_secreted_aa_IPImouse_v3.87.fasta	10079.7	1	5	6	7	0.00049	0.551
BK_213104_BandF2	F2	BK_213104_BandF2	BK_213104_BandF2_Karn_secretedAA_IPImouseDB	Probable G-protein coupled receptor 157	IPI00754705-R,IPI00876080-R		0	0.998	2	2	2	0.00014	0
BK_213104_BandF2	F2	BK_213104_BandF2	BK_213104_BandF2_Karn_secretedAA_IPImouseDB	Keratin, type II cytoskeletal 5	IPI00139301,IPI00470126	Karn_secreted_aa_IPImouse_v3.87.fasta	61768	1	4	5	5	0.00035	0.0724
BK_213104_BandF2	F2	BK_213104_BandF2	BK_213104_BandF2_Karn_secretedAA_IPImouseDB	Uncharacterized protein	IPI00227522	Karn_secreted_aa_IPImouse_v3.87.fasta	280221	0.998	2	2	2	0.00014	0.0205
BK_213104_BandF2	F2	BK_213104_BandF2	BK_213104_BandF2_Karn_secretedAA_IPImouseDB	Uncharacterized protein	IPI00187557	Karn_secreted_aa_IPImouse_v3.87.fasta	18469.8	1	6	12	46	0.00322	0.515
BK_213104_BandF2	F2	BK_213104_BandF2	BK_213104_BandF2_Karn_secretedAA_IPImouseDB	Collagen alpha-2(I) chain	IPI00222188,IPI00988109	Karn_secreted_aa_IPImouse_v3.87.fasta	129557	0.998	2	2	2	0.00014	0.0131
BK_213104_BandF2	F2	BK_213104_BandF2	BK_213104_BandF2_Karn_secretedAA_IPImouseDB	keratin, type I cytoskeletal 10	IPI00755181,IPI00798492,IPI00828744,IPI01008564	Karn_secreted_aa_IPImouse_v3.87.fasta	57771.3	1	3	4	5	0.00035	0.0517
BK_213104_BandF2	F2	BK_213104_BandF2	BK_213104_BandF2_Karn_secretedAA_IPImouseDB	Uncharacterized protein	IPI00761751	Karn_secreted_aa_IPImouse_v3.87.fasta	204576	0.998	2	2	2	0.00014	0.0136
BK_213104_BandF2	F2	BK_213104_BandF2	BK_213104_BandF2_Karn_secretedAA_IPImouseDB	Uncharacterized protein	IPI00348531,IPI00621231	Karn_secreted_aa_IPImouse_v3.87.fasta	19366.4	1	10	13	15	0.00105	0.591
BK_213104_BandF2	F2	BK_213104_BandF2	BK_213104_BandF2_Karn_secretedAA_IPImouseDB	hypothetical protein LOC545677	IPI00605904	Karn_secreted_aa_IPImouse_v3.87.fasta	13261	0.998	2	2	2	0.00014	0.168
BK_213104_BandF2	F2	BK_213104_BandF2	BK_213104_BandF2_Karn_secretedAA_IPImouseDB	Isoform 1 of Hydrocephalus-inducing protein	IPI00319167	Karn_secreted_aa_IPImouse_v3.87.fasta	581526	0.998	2	3	5	0.00035	0.00543
BK_213104_BandF2	F2	BK_213104_BandF2	BK_213104_BandF2_Karn_secretedAA_IPImouseDB	IPI:IPI00000002.1| a2 secreted (false ipi number)	IPI00000002,IPI00127754	Karn_secreted_aa_IPImouse_v3.87.fasta	10288.4	0.998	2	2	2	0.00014	0.271
BK_213104_BandF2	F2	BK_213104_BandF2	BK_213104_BandF2_Karn_secretedAA_IPImouseDB	Lacrein	IPI00463722	Karn_secreted_aa_IPImouse_v3.87.fasta	10459.9	1	4	7	9	0.00063	0.426
BK_213104_BandF2	F2	BK_213104_BandF2	BK_213104_BandF2_Karn_secretedAA_IPImouseDB	Uncharacterized protein	IPI00118165,IPI00880701,IPI00881128	Karn_secreted_aa_IPImouse_v3.87.fasta	16031.7	1	3	4	4	0.00028	0.285
BK_213104_BandF2	F2	BK_213104_BandF2	BK_213104_BandF2_Karn_secretedAA_IPImouseDB	Keratin, type II cytoskeletal 1b	IPI00462140	Karn_secreted_aa_IPImouse_v3.87.fasta	61359.9	0.998	2	2	4	0.00028	0.0594
BK_213104_BandF2	F2	BK_213104_BandF2	BK_213104_BandF2_Karn_secretedAA_IPImouseDB	Uncharacterized protein	IPI00463193	Karn_secreted_aa_IPImouse_v3.87.fasta	18508.6	1	11	24	254	0.0178	0.571
BK_213104_BandF2	F2	BK_213104_BandF2	BK_213104_BandF2_Karn_secretedAA_IPImouseDB	titin isoform N2-A	IPI00604969,IPI00750701,IPI00756257,IPI00986455	Karn_secreted_aa_IPImouse_v3.87.fasta	3.90611e+06	1	2	2	2	0.00014	0.000627
END OF FILE
BK_213104_BandF3, Protein report created on 07/16/2015
Experiment: BK_213104_BandF3
	Peak List Generator: unknown
		Version: unknown
		Charge States Calculated: unknown
		Deisotoped: unknown
		Textual Annotation: unknown
	Database Set: 1 Database
		Database Name: Karn_secreted_aa_IPImouse_v3.87.fasta
			Version: unknown
			Taxonomy: All Entries
			Number of Proteins: 59589
		Does database contain common contaminants?: unknown
	Search Engine Set: 1 Search Engine
		Search Engine: Sequest
			Version: 1.3.0.339
			Samples: All Samples
			Fragment Tolerance: 0.80 Da (Monoisotopic)
			Parent Tolerance: 10.0 PPM (Monoisotopic)
			Fixed Modifications:
			Variable Modifications: +1 on Q (Deamidation), +16 on M (Oxidation), +57 on C (Carbamidomethyl)
			Database: Karn_secreted_aa_IPImouse_v3.87.fasta (unknown version, 59589 entries)
			Digestion Enzyme: Trypsin
			Max Missed Cleavages: 2
			Probability Model:
				BK_213104_BandF3_Karn_secretedAA_IPImouseDB: Peptide Prophet with Delta Mass Correction [+1,+2,+3,+4,+5,+6,+7 and above]
	Scaffold: Version: Scaffold_4.4.1.1
		Modification Metadata Set: Unknown modifications
			Source: Unknown
			Comment:
		Protein Grouping Strategy: Experiment-wide grouping with binary peptide-protein weights
		Peptide Thresholds: 95.0% minimum
		Protein Thresholds: 99.0% minimum and 2 peptides minimum
		Peptide FDR: 0.1% (Decoy)
		Protein FDR: 4.3% (Decoy)
		GO Annotation Source(s): Unknown
Experiment name	Biological sample category	Biological sample name	MS/MS sample name	Protein name	Protein accession numbers	Database sources	Protein molecular weight (Da)	Protein identification probability	Exclusive unique peptide count	Exclusive unique spectrum count	Exclusive spectrum count	Percentage of total spectra	Percentage sequence coverage
BK_213104_BandF3	F3	BK_213104_BandF3	BK_213104_BandF3_Karn_secretedAA_IPImouseDB	cystatin-related protein 1-like	IPI00457811	Karn_secreted_aa_IPImouse_v3.87.fasta	20372.3	1	6	12	21	0.00154	0.423
BK_213104_BandF3	F3	BK_213104_BandF3	BK_213104_BandF3_Karn_secretedAA_IPImouseDB	Uncharacterized protein	IPI00275210	Karn_secreted_aa_IPImouse_v3.87.fasta	20419.5	1	5	5	5	0.000367	0.315
BK_213104_BandF3	F3	BK_213104_BandF3	BK_213104_BandF3_Karn_secretedAA_IPImouseDB	Keratin, type II cytoskeletal 1	IPI00625729	Karn_secreted_aa_IPImouse_v3.87.fasta	65607.1	1	3	4	6	0.00044	0.0377
BK_213104_BandF3	F3	BK_213104_BandF3	BK_213104_BandF3_Karn_secretedAA_IPImouseDB	Tropomodulin-1	IPI00309658	Karn_secreted_aa_IPImouse_v3.87.fasta	40467.4	0.998	2	2	2	0.000147	0.0947
BK_213104_BandF3	F3	BK_213104_BandF3	BK_213104_BandF3_Karn_secretedAA_IPImouseDB	Uncharacterized protein	IPI00187557	Karn_secreted_aa_IPImouse_v3.87.fasta	18469.8	1	24	51	663	0.0486	0.828
BK_213104_BandF3	F3	BK_213104_BandF3	BK_213104_BandF3_Karn_secretedAA_IPImouseDB	IPI:IPI00000048.1| bg24 secreted (false ipi number)	IPI00000048	Karn_secreted_aa_IPImouse_v3.87.fasta	10079.7	1	3	5	6	0.00044	0.472
BK_213104_BandF3	F3	BK_213104_BandF3	BK_213104_BandF3_Karn_secretedAA_IPImouseDB	IPI:IPI00000028.1| bg2 secreted (false ipi number)	IPI00000028	Karn_secreted_aa_IPImouse_v3.87.fasta	10119.3	1	12	23	211	0.0155	0.932
BK_213104_BandF3	F3	BK_213104_BandF3	BK_213104_BandF3_Karn_secretedAA_IPImouseDB	Keratin, type II cytoskeletal 1b	IPI00462140	Karn_secreted_aa_IPImouse_v3.87.fasta	61359.9	0.998	2	2	3	0.00022	0.0594
BK_213104_BandF3	F3	BK_213104_BandF3	BK_213104_BandF3_Karn_secretedAA_IPImouseDB	IPI:IPI00000007.1| a7_a29 secreted (false ipi number)	IPI00000007,IPI00000017	Karn_secreted_aa_IPImouse_v3.87.fasta	7935.2	0.998	2	2	3	0.00022	0.629
BK_213104_BandF3	F3	BK_213104_BandF3	BK_213104_BandF3_Karn_secretedAA_IPImouseDB	IPI:IPI00000002.1| a2 secreted (false ipi number)	IPI00000002	Karn_secreted_aa_IPImouse_v3.87.fasta	8045.4	1	10	17	34	0.00249	0.871
BK_213104_BandF3	F3	BK_213104_BandF3	BK_213104_BandF3_Karn_secretedAA_IPImouseDB	Pleckstrin homology domain-containing family G member 6	IPI00320326	Karn_secreted_aa_IPImouse_v3.87.fasta	89150	0.998	2	2	2	0.000147	0.047
BK_213104_BandF3	F3	BK_213104_BandF3	BK_213104_BandF3_Karn_secretedAA_IPImouseDB	Retroviral-like aspartic protease 1	IPI00133071	Karn_secreted_aa_IPImouse_v3.87.fasta	37174.3	1	8	12	16	0.00117	0.383
BK_213104_BandF3	F3	BK_213104_BandF3	BK_213104_BandF3_Karn_secretedAA_IPImouseDB	Uncharacterized protein	IPI00463193	Karn_secreted_aa_IPImouse_v3.87.fasta	18508.6	1	9	27	245	0.018	0.785
BK_213104_BandF3	F3	BK_213104_BandF3	BK_213104_BandF3_Karn_secretedAA_IPImouseDB	hypothetical protein LOC545677	IPI00605904	Karn_secreted_aa_IPImouse_v3.87.fasta	13261	0.998	2	2	3	0.00022	0.269
BK_213104_BandF3	F3	BK_213104_BandF3	BK_213104_BandF3_Karn_secretedAA_IPImouseDB	RAS, guanyl releasing protein 3	IPI00757479,IPI00988635	Karn_secreted_aa_IPImouse_v3.87.fasta	78151	0.998	2	2	2	0.000147	0.055
BK_213104_BandF3	F3	BK_213104_BandF3	BK_213104_BandF3_Karn_secretedAA_IPImouseDB	Major urinary protein 4	IPI00115241	Karn_secreted_aa_IPImouse_v3.87.fasta	20542.6	1	16	32	45	0.0033	0.764
BK_213104_BandF3	F3	BK_213104_BandF3	BK_213104_BandF3_Karn_secretedAA_IPImouseDB	Isoform 1 of Keratin, type I cytoskeletal 13	IPI00136056,IPI00656215	Karn_secreted_aa_IPImouse_v3.87.fasta	47755.8	1	3	3	3	0.00022	0.0572
BK_213104_BandF3	F3	BK_213104_BandF3	BK_213104_BandF3_Karn_secretedAA_IPImouseDB	Keratin, type II cytoskeletal 5	IPI00139301,IPI00470126	Karn_secreted_aa_IPImouse_v3.87.fasta	61768	0.998	2	3	5	0.000367	0.0552
BK_213104_BandF3	F3	BK_213104_BandF3	BK_213104_BandF3_Karn_secretedAA_IPImouseDB	titin isoform N2-A	IPI00604969-R,IPI00749707-R,IPI00756257-R,IPI00986455-R		0	0.998	2	2	2	0.000147	0
BK_213104_BandF3	F3	BK_213104_BandF3	BK_213104_BandF3_Karn_secretedAA_IPImouseDB	Uncharacterized protein	IPI00621231	Karn_secreted_aa_IPImouse_v3.87.fasta	19394.4	1	27	66	480	0.0352	0.801
BK_213104_BandF3	F3	BK_213104_BandF3	BK_213104_BandF3_Karn_secretedAA_IPImouseDB	Prolactin-inducible protein homolog	IPI00113711	Karn_secreted_aa_IPImouse_v3.87.fasta	16823.3	1	3	3	3	0.00022	0.322
BK_213104_BandF3	F3	BK_213104_BandF3	BK_213104_BandF3_Karn_secretedAA_IPImouseDB	Serine/threonine-protein kinase TAO1	IPI00126860	Karn_secreted_aa_IPImouse_v3.87.fasta	116052	0.998	2	2	2	0.000147	0.036
BK_213104_BandF3	F3	BK_213104_BandF3	BK_213104_BandF3_Karn_secretedAA_IPImouseDB	Lacrein	IPI00463722	Karn_secreted_aa_IPImouse_v3.87.fasta	10459.9	1	4	6	12	0.00088	0.426
BK_213104_BandF3	F3	BK_213104_BandF3	BK_213104_BandF3_Karn_secretedAA_IPImouseDB	Uncharacterized protein	IPI00118165,IPI00880701,IPI00881128	Karn_secreted_aa_IPImouse_v3.87.fasta	16031.7	1	5	5	6	0.00044	0.438
END OF FILE
BK_213104_BandF4, Protein report created on 07/16/2015
Experiment: BK_213104_BandF4
	Peak List Generator: unknown
		Version: unknown
		Charge States Calculated: unknown
		Deisotoped: unknown
		Textual Annotation: unknown
	Database Set: 1 Database
		Database Name: Karn_secreted_aa_IPImouse_v3.87.fasta
			Version: unknown
			Taxonomy: All Entries
			Number of Proteins: 59589
		Does database contain common contaminants?: unknown
	Search Engine Set: 1 Search Engine
		Search Engine: Sequest
			Version: 1.3.0.339
			Samples: All Samples
			Fragment Tolerance: 0.80 Da (Monoisotopic)
			Parent Tolerance: 10.0 PPM (Monoisotopic)
			Fixed Modifications:
			Variable Modifications: +1 on Q (Deamidation), +16 on M (Oxidation), +57 on C (Carbamidomethyl)
			Database: Karn_secreted_aa_IPImouse_v3.87.fasta (unknown version, 59589 entries)
			Digestion Enzyme: Trypsin
			Max Missed Cleavages: 2
			Probability Model:
				BK_213104_BandF4_Karn_secretedAA_IPImouseDB: Peptide Prophet with Delta Mass Correction [+1,+2,+3,+4,+5,+6,+7 and above]
	Scaffold: Version: Scaffold_4.4.1.1
		Modification Metadata Set: Unknown modifications
			Source: Unknown
			Comment:
		Protein Grouping Strategy: Experiment-wide grouping with binary peptide-protein weights
		Peptide Thresholds: 95.0% minimum
		Protein Thresholds: 99.0% minimum and 2 peptides minimum
		Peptide FDR: 1.1% (Decoy)
		Protein FDR: 10.5% (Decoy)
		GO Annotation Source(s): Unknown
Experiment name	Biological sample category	Biological sample name	MS/MS sample name	Protein name	Protein accession numbers	Database sources	Protein molecular weight (Da)	Protein identification probability	Exclusive unique peptide count	Exclusive unique spectrum count	Exclusive spectrum count	Percentage of total spectra	Percentage sequence coverage
BK_213104_BandF4	F4	BK_213104_BandF4	BK_213104_BandF4_Karn_secretedAA_IPImouseDB	Keratin, type II cytoskeletal 2 epidermal	IPI00622240	Karn_secreted_aa_IPImouse_v3.87.fasta	70923.6	0.998	2	4	4	0.000294	0.0325
BK_213104_BandF4	F4	BK_213104_BandF4	BK_213104_BandF4_Karn_secretedAA_IPImouseDB	ATP-binding cassette, sub-family A (ABC1), member 14	IPI00420146-R		0	0.998	2	2	2	0.000147	0
BK_213104_BandF4	F4	BK_213104_BandF4	BK_213104_BandF4_Karn_secretedAA_IPImouseDB	Keratin, type II cytoskeletal 1	IPI00625729	Karn_secreted_aa_IPImouse_v3.87.fasta	65607.1	0.998	2	2	2	0.000147	0.0377
BK_213104_BandF4	F4	BK_213104_BandF4	BK_213104_BandF4_Karn_secretedAA_IPImouseDB	Keratin, type II cytoskeletal 5	IPI00139301,IPI00470126	Karn_secreted_aa_IPImouse_v3.87.fasta	61768	1	6	8	9	0.000662	0.0914
BK_213104_BandF4	F4	BK_213104_BandF4	BK_213104_BandF4_Karn_secretedAA_IPImouseDB	Isoform 1 of Putative RNA polymerase II subunit B1 CTD phosphatase Rpap2	IPI00121353,IPI00788499	Karn_secreted_aa_IPImouse_v3.87.fasta	68531.2	0.998	2	3	3	0.000221	0.0521
BK_213104_BandF4	F4	BK_213104_BandF4	BK_213104_BandF4_Karn_secretedAA_IPImouseDB	keratin Kb40	IPI00348328,IPI00986662,IPI00988343	Karn_secreted_aa_IPImouse_v3.87.fasta	112258	0.998	2	4	4	0.000294	0.0131
BK_213104_BandF4	F4	BK_213104_BandF4	BK_213104_BandF4_Karn_secretedAA_IPImouseDB	Isoform 1 of Neuropilin and tolloid-like protein 2	IPI00553243	Karn_secreted_aa_IPImouse_v3.87.fasta	59369.1	0.998	2	2	2	0.000147	0.099
BK_213104_BandF4	F4	BK_213104_BandF4	BK_213104_BandF4_Karn_secretedAA_IPImouseDB	Uncharacterized protein	IPI00187557	Karn_secreted_aa_IPImouse_v3.87.fasta	18469.8	1	8	16	26	0.00191	0.699
BK_213104_BandF4	F4	BK_213104_BandF4	BK_213104_BandF4_Karn_secretedAA_IPImouseDB	Uncharacterized protein	IPI00463193	Karn_secreted_aa_IPImouse_v3.87.fasta	18508.6	1	14	33	337	0.0248	0.761
BK_213104_BandF4	F4	BK_213104_BandF4	BK_213104_BandF4_Karn_secretedAA_IPImouseDB	Probable G-protein coupled receptor 141	IPI00330284	Karn_secreted_aa_IPImouse_v3.87.fasta	35285.1	0.998	2	2	2	0.000147	0.108
BK_213104_BandF4	F4	BK_213104_BandF4	BK_213104_BandF4_Karn_secretedAA_IPImouseDB	keratin, type I cytoskeletal 10	IPI00755181,IPI00798492,IPI00828744,IPI01008564	Karn_secreted_aa_IPImouse_v3.87.fasta	57771.3	1	7	8	9	0.000662	0.125
BK_213104_BandF4	F4	BK_213104_BandF4	BK_213104_BandF4_Karn_secretedAA_IPImouseDB	Isoform 7 of Disks large homolog 2	IPI00649556,IPI01023300	Karn_secreted_aa_IPImouse_v3.87.fasta	109165	0.998	2	2	2	0.000147	0.0338
BK_213104_BandF4	F4	BK_213104_BandF4	BK_213104_BandF4_Karn_secretedAA_IPImouseDB	Deoxyribonuclease-1	IPI00308684	Karn_secreted_aa_IPImouse_v3.87.fasta	32027.9	1	4	4	4	0.000294	0.19
BK_213104_BandF4	F4	BK_213104_BandF4	BK_213104_BandF4_Karn_secretedAA_IPImouseDB	IPI:IPI00000028.1| bg2 secreted (false ipi number)	IPI00000028,IPI00411016,IPI00955362	Karn_secreted_aa_IPImouse_v3.87.fasta	12857.8	1	4	6	8	0.000588	0.511
BK_213104_BandF4	F4	BK_213104_BandF4	BK_213104_BandF4_Karn_secretedAA_IPImouseDB	Uncharacterized protein	IPI00348531,IPI00621231	Karn_secreted_aa_IPImouse_v3.87.fasta	19366.4	1	12	17	23	0.00169	0.649
BK_213104_BandF4	F4	BK_213104_BandF4	BK_213104_BandF4_Karn_secretedAA_IPImouseDB	Keratin, type I cytoskeletal 17	IPI00230365	Karn_secreted_aa_IPImouse_v3.87.fasta	48162.9	1	2	3	4	0.000294	0.0624
BK_213104_BandF4	F4	BK_213104_BandF4	BK_213104_BandF4_Karn_secretedAA_IPImouseDB	Keratin, type II cytoskeletal 1b	IPI00462140	Karn_secreted_aa_IPImouse_v3.87.fasta	61359.9	1	3	3	6	0.000441	0.0594
BK_213104_BandF4	F4	BK_213104_BandF4	BK_213104_BandF4_Karn_secretedAA_IPImouseDB	Discoidin domain-containing receptor 2	IPI00124761	Karn_secreted_aa_IPImouse_v3.87.fasta	96484.8	0.998	2	2	2	0.000147	0.0632
BK_213104_BandF4	F4	BK_213104_BandF4	BK_213104_BandF4_Karn_secretedAA_IPImouseDB	IPI:IPI00000002.1| a2 secreted (false ipi number)	IPI00000002,IPI00127754	Karn_secreted_aa_IPImouse_v3.87.fasta	10288.4	1	3	4	4	0.000294	0.357
BK_213104_BandF4	F4	BK_213104_BandF4	BK_213104_BandF4_Karn_secretedAA_IPImouseDB	Lacrein	IPI00463722	Karn_secreted_aa_IPImouse_v3.87.fasta	10459.9	1	3	3	5	0.000368	0.309
BK_213104_BandF4	F4	BK_213104_BandF4	BK_213104_BandF4_Karn_secretedAA_IPImouseDB	Isoform 1 of Hydrocephalus-inducing protein	IPI00319167-R		0	0.998	2	2	3	0.000221	0
END OF FILE
BK_213104_BandF5, Protein report created on 05/13/2015
Experiment: BK_213104_BandF5
	Peak List Generator: unknown
		Version: unknown
		Charge States Calculated: unknown
		Deisotoped: unknown
		Textual Annotation: unknown
	Database Set: 1 Database
		Database Name: Karn_secreted_aa_IPImouse_v3.87.fasta
			Version: unknown
			Taxonomy: All Entries
			Number of Proteins: 59589
		Does database contain common contaminants?: unknown
	Search Engine Set: 1 Search Engine
		Search Engine: Sequest
			Version: 1.3.0.339
			Samples: All Samples
			Fragment Tolerance: 0.80 Da (Monoisotopic)
			Parent Tolerance: 10.0 PPM (Monoisotopic)
			Fixed Modifications:
			Variable Modifications: +1 on Q (Deamidation), +16 on M (Oxidation), +57 on C (Carbamidomethyl)
			Database: Karn_secreted_aa_IPImouse_v3.87.fasta (unknown version, 59589 entries)
			Digestion Enzyme: Trypsin
			Max Missed Cleavages: 2
			Probability Model:
				BK_213104_BandF5_Karn_secretedAA_IPImouseDB: Peptide Prophet with Delta Mass Correction [+2 and below,+3,+4,+5,+6 and above]
	Scaffold: Version: Scaffold_4.4.1.1
		Modification Metadata Set: Unknown modifications
			Source: Unknown
			Comment:
		Protein Grouping Strategy: Experiment-wide grouping with binary peptide-protein weights
		Peptide Thresholds: 95.0% minimum
		Protein Thresholds: 99.0% minimum and 2 peptides minimum
		Peptide FDR: 0.0% (Decoy)
		Protein FDR: 0.0% (Decoy)
		GO Annotation Source(s): Unknown
Experiment name	Biological sample category	Biological sample name	MS/MS sample name	Protein name	Protein accession numbers	Database sources	Protein molecular weight (Da)	Protein identification probability	Exclusive unique peptide count	Exclusive unique spectrum count	Exclusive spectrum count	Percentage of total spectra	Percentage sequence coverage
BK_213104_BandF5	F5	BK_213104_BandF5	BK_213104_BandF5_Karn_secretedAA_IPImouseDB	cystatin-related protein 1-like	IPI00457811	Karn_secreted_aa_IPImouse_v3.87.fasta	20372.3	1	3	5	17	0.00119	0.223
BK_213104_BandF5	F5	BK_213104_BandF5	BK_213104_BandF5_Karn_secretedAA_IPImouseDB	Uncharacterized protein	IPI00275210	Karn_secreted_aa_IPImouse_v3.87.fasta	20419.5	1	4	4	10	0.000699	0.23
BK_213104_BandF5	F5	BK_213104_BandF5	BK_213104_BandF5_Karn_secretedAA_IPImouseDB	Isoform 1 of Dystonin	IPI00230689,IPI00230690,IPI00230692,IPI00284272,IPI00762553,IPI00874675,IPI00874946,IPI01008150	Karn_secreted_aa_IPImouse_v3.87.fasta	833647	0.998	2	2	3	0.00021	0.00558
BK_213104_BandF5	F5	BK_213104_BandF5	BK_213104_BandF5_Karn_secretedAA_IPImouseDB	IPI:IPI00000028.1| bg2 secreted (false ipi number)	IPI00000028,IPI00411016,IPI00955362	Karn_secreted_aa_IPImouse_v3.87.fasta	12857.8	1	7	11	33	0.00231	0.693
BK_213104_BandF5	F5	BK_213104_BandF5	BK_213104_BandF5_Karn_secretedAA_IPImouseDB	Keratin, type II cytoskeletal 1	IPI00625729	Karn_secreted_aa_IPImouse_v3.87.fasta	65607.1	1	3	5	21	0.00147	0.0518
BK_213104_BandF5	F5	BK_213104_BandF5	BK_213104_BandF5_Karn_secretedAA_IPImouseDB	Carbonic anhydrase 6	IPI00114881,IPI00894827	Karn_secreted_aa_IPImouse_v3.87.fasta	36495.2	1	8	10	20	0.0014	0.322
BK_213104_BandF5	F5	BK_213104_BandF5	BK_213104_BandF5_Karn_secretedAA_IPImouseDB	Keratin, type I cytoskeletal 42	IPI00468696	Karn_secreted_aa_IPImouse_v3.87.fasta	50133.6	1	5	5	14	0.000979	0.153
BK_213104_BandF5	F5	BK_213104_BandF5	BK_213104_BandF5_Karn_secretedAA_IPImouseDB	IPI:IPI00000007.1| a7_a29 secreted (false ipi number)	IPI00000007,IPI00000017	Karn_secreted_aa_IPImouse_v3.87.fasta	7935.2	1	8	10	20	0.0014	0.686
BK_213104_BandF5	F5	BK_213104_BandF5	BK_213104_BandF5_Karn_secretedAA_IPImouseDB	IPI:IPI00000002.1| a2 secreted (false ipi number)	IPI00000002	Karn_secreted_aa_IPImouse_v3.87.fasta	8045.4	1	4	5	14	0.000979	0.743
BK_213104_BandF5	F5	BK_213104_BandF5	BK_213104_BandF5_Karn_secretedAA_IPImouseDB	lactoperoxidase	IPI00133770	Karn_secreted_aa_IPImouse_v3.87.fasta	80126.1	1	5	5	6	0.000419	0.0859
BK_213104_BandF5	F5	BK_213104_BandF5	BK_213104_BandF5_Karn_secretedAA_IPImouseDB	Haptoglobin	IPI00409148	Karn_secreted_aa_IPImouse_v3.87.fasta	38752	1	10	10	27	0.00189	0.314
BK_213104_BandF5	F5	BK_213104_BandF5	BK_213104_BandF5_Karn_secretedAA_IPImouseDB	Uncharacterized protein	IPI00227522,IPI00918327	Karn_secreted_aa_IPImouse_v3.87.fasta	280221	0.998	2	2	2	0.00014	0.0139
BK_213104_BandF5	F5	BK_213104_BandF5	BK_213104_BandF5_Karn_secretedAA_IPImouseDB	Aldehyde dehydrogenase	IPI00890112	Karn_secreted_aa_IPImouse_v3.87.fasta	50629.7	0.998	2	2	3	0.00021	0.0485
BK_213104_BandF5	F5	BK_213104_BandF5	BK_213104_BandF5_Karn_secretedAA_IPImouseDB	Uncharacterized protein	IPI00187557	Karn_secreted_aa_IPImouse_v3.87.fasta	18469.8	1	14	19	141	0.00986	0.546
BK_213104_BandF5	F5	BK_213104_BandF5	BK_213104_BandF5_Karn_secretedAA_IPImouseDB	Uncharacterized protein	IPI00463193	Karn_secreted_aa_IPImouse_v3.87.fasta	18508.6	1	7	12	88	0.00615	0.515
BK_213104_BandF5	F5	BK_213104_BandF5	BK_213104_BandF5_Karn_secretedAA_IPImouseDB	Major urinary protein 4	IPI00115241	Karn_secreted_aa_IPImouse_v3.87.fasta	20542.6	0.999	2	2	2	0.00014	0.118
BK_213104_BandF5	F5	BK_213104_BandF5	BK_213104_BandF5_Karn_secretedAA_IPImouseDB	Deoxyribonuclease-1	IPI00308684,IPI00881891	Karn_secreted_aa_IPImouse_v3.87.fasta	32027.9	1	3	3	11	0.000769	0.0915
BK_213104_BandF5	F5	BK_213104_BandF5	BK_213104_BandF5_Karn_secretedAA_IPImouseDB	keratin, type I cytoskeletal 10	IPI00755181,IPI00798492,IPI00828744,IPI01008564	Karn_secreted_aa_IPImouse_v3.87.fasta	57771.3	1	6	7	16	0.00112	0.109
BK_213104_BandF5	F5	BK_213104_BandF5	BK_213104_BandF5_Karn_secretedAA_IPImouseDB	Keratin, type II cytoskeletal 5	IPI00139301,IPI00470126	Karn_secreted_aa_IPImouse_v3.87.fasta	61768	1	6	6	9	0.000629	0.0914
BK_213104_BandF5	F5	BK_213104_BandF5	BK_213104_BandF5_Karn_secretedAA_IPImouseDB	IPI:IPI00000033.1| bg7 secreted (false ipi number)	IPI00000033,IPI00758039	Karn_secreted_aa_IPImouse_v3.87.fasta	12586.2	1	4	5	8	0.000559	0.528
BK_213104_BandF5	F5	BK_213104_BandF5	BK_213104_BandF5_Karn_secretedAA_IPImouseDB	Exocrine gland-secreting peptide 15	IPI00881868	Karn_secreted_aa_IPImouse_v3.87.fasta	9879.6	0.998	2	2	5	0.000349	0.247
BK_213104_BandF5	F5	BK_213104_BandF5	BK_213104_BandF5_Karn_secretedAA_IPImouseDB	Uncharacterized protein	IPI00621231	Karn_secreted_aa_IPImouse_v3.87.fasta	19394.4	1	17	22	91	0.00636	0.772
BK_213104_BandF5	F5	BK_213104_BandF5	BK_213104_BandF5_Karn_secretedAA_IPImouseDB	exocrine gland-secreting peptide 6 precursor	IPI00855058	Karn_secreted_aa_IPImouse_v3.87.fasta	15075.7	1	4	5	11	0.000769	0.449
BK_213104_BandF5	F5	BK_213104_BandF5	BK_213104_BandF5_Karn_secretedAA_IPImouseDB	gastric triacylglycerol lipase-like	IPI00874578	Karn_secreted_aa_IPImouse_v3.87.fasta	44669.6	1	6	7	10	0.000699	0.15
BK_213104_BandF5	F5	BK_213104_BandF5	BK_213104_BandF5_Karn_secretedAA_IPImouseDB	Isoform 2 of Lactadherin	IPI00322712,IPI00411071	Karn_secreted_aa_IPImouse_v3.87.fasta	51241.4	0.998	2	2	2	0.00014	0.0587
BK_213104_BandF5	F5	BK_213104_BandF5	BK_213104_BandF5_Karn_secretedAA_IPImouseDB	Pancreatic lipase-related protein 1	IPI00118355	Karn_secreted_aa_IPImouse_v3.87.fasta	52696.1	1	8	10	21	0.00147	0.243
BK_213104_BandF5	F5	BK_213104_BandF5	BK_213104_BandF5_Karn_secretedAA_IPImouseDB	Lacrein	IPI00463722	Karn_secreted_aa_IPImouse_v3.87.fasta	10459.9	1	4	7	31	0.00217	0.426
BK_213104_BandF5	F5	BK_213104_BandF5	BK_213104_BandF5_Karn_secretedAA_IPImouseDB	Uncharacterized protein	IPI00118165,IPI00880701,IPI00881128	Karn_secreted_aa_IPImouse_v3.87.fasta	16031.7	0.998	2	3	6	0.000419	0.167
END OF FILE
BK_213104_BandF6, Protein report created on 05/13/2015
Experiment: BK_213104_BandF6
	Peak List Generator: unknown
		Version: unknown
		Charge States Calculated: unknown
		Deisotoped: unknown
		Textual Annotation: unknown
	Database Set: 1 Database
		Database Name: Karn_secreted_aa_IPImouse_v3.87.fasta
			Version: unknown
			Taxonomy: All Entries
			Number of Proteins: 59589
		Does database contain common contaminants?: unknown
	Search Engine Set: 1 Search Engine
		Search Engine: Sequest
			Version: 1.3.0.339
			Samples: All Samples
			Fragment Tolerance: 0.80 Da (Monoisotopic)
			Parent Tolerance: 10.0 PPM (Monoisotopic)
			Fixed Modifications:
			Variable Modifications: +1 on Q (Deamidation), +16 on M (Oxidation), +57 on C (Carbamidomethyl)
			Database: Karn_secreted_aa_IPImouse_v3.87.fasta (unknown version, 59589 entries)
			Digestion Enzyme: Trypsin
			Max Missed Cleavages: 2
			Probability Model:
				BK_213104_BandF6_Karn_secretedAA_IPImouseDB: Peptide Prophet with Delta Mass Correction [+2 and below,+3,+4,+5,+6 and above]
	Scaffold: Version: Scaffold_4.4.1.1
		Modification Metadata Set: Unknown modifications
			Source: Unknown
			Comment:
		Protein Grouping Strategy: Experiment-wide grouping with binary peptide-protein weights
		Peptide Thresholds: 95.0% minimum
		Protein Thresholds: 99.0% minimum and 2 peptides minimum
		Peptide FDR: 0.6% (Decoy)
		Protein FDR: 10.3% (Decoy)
		GO Annotation Source(s): Unknown
Experiment name	Biological sample category	Biological sample name	MS/MS sample name	Protein name	Protein accession numbers	Database sources	Protein molecular weight (Da)	Protein identification probability	Exclusive unique peptide count	Exclusive unique spectrum count	Exclusive spectrum count	Percentage of total spectra	Percentage sequence coverage
BK_213104_BandF6	F6	BK_213104_BandF6	BK_213104_BandF6_Karn_secretedAA_IPImouseDB	cystatin-related protein 1-like	IPI00457811	Karn_secreted_aa_IPImouse_v3.87.fasta	20372.3	1	4	9	53	0.00288	0.223
BK_213104_BandF6	F6	BK_213104_BandF6	BK_213104_BandF6_Karn_secretedAA_IPImouseDB	Keratin, type II cytoskeletal 2 epidermal	IPI00622240	Karn_secreted_aa_IPImouse_v3.87.fasta	70923.6	0.998	2	2	3	0.000163	0.0453
BK_213104_BandF6	F6	BK_213104_BandF6	BK_213104_BandF6_Karn_secretedAA_IPImouseDB	Uncharacterized protein	IPI00880701	Karn_secreted_aa_IPImouse_v3.87.fasta	13964.2	1	10	17	48	0.00261	0.815
BK_213104_BandF6	F6	BK_213104_BandF6	BK_213104_BandF6_Karn_secretedAA_IPImouseDB	IPI:IPI00000028.1| bg2 secreted (false ipi number)	IPI00000028,IPI00411016,IPI00955362	Karn_secreted_aa_IPImouse_v3.87.fasta	12857.8	1	9	14	78	0.00424	0.75
BK_213104_BandF6	F6	BK_213104_BandF6	BK_213104_BandF6_Karn_secretedAA_IPImouseDB	Keratin, type II cytoskeletal 1	IPI00625729	Karn_secreted_aa_IPImouse_v3.87.fasta	65607.1	1	5	7	29	0.00158	0.0518
BK_213104_BandF6	F6	BK_213104_BandF6	BK_213104_BandF6_Karn_secretedAA_IPImouseDB	IPI:IPI00000048.1| bg24 secreted (false ipi number)	IPI00000048	Karn_secreted_aa_IPImouse_v3.87.fasta	10079.7	1	3	4	6	0.000326	0.472
BK_213104_BandF6	F6	BK_213104_BandF6	BK_213104_BandF6_Karn_secretedAA_IPImouseDB	IPI:IPI00000044.1| bg20 secreted (false ipi number)	IPI00000044	Karn_secreted_aa_IPImouse_v3.87.fasta	10188.3	0.998	2	2	4	0.000218	0.607
BK_213104_BandF6	F6	BK_213104_BandF6	BK_213104_BandF6_Karn_secretedAA_IPImouseDB	Keratin, type II cytoskeletal 1b	IPI00462140	Karn_secreted_aa_IPImouse_v3.87.fasta	61359.9	0.998	2	3	4	0.000218	0.0752
BK_213104_BandF6	F6	BK_213104_BandF6	BK_213104_BandF6_Karn_secretedAA_IPImouseDB	IPI:IPI00000007.1| a7_a29 secreted (false ipi number)	IPI00000007,IPI00000017	Karn_secreted_aa_IPImouse_v3.87.fasta	7935.2	1	8	14	46	0.0025	0.686
BK_213104_BandF6	F6	BK_213104_BandF6	BK_213104_BandF6_Karn_secretedAA_IPImouseDB	IPI:IPI00000002.1| a2 secreted (false ipi number)	IPI00000002	Karn_secreted_aa_IPImouse_v3.87.fasta	8045.4	1	5	7	20	0.00109	0.743
BK_213104_BandF6	F6	BK_213104_BandF6	BK_213104_BandF6_Karn_secretedAA_IPImouseDB	Isoform 2 of Ankyrin-2	IPI00227235-R,IPI00404055-R,IPI00652331-R,IPI00921642-R,IPI00921659-R,IPI00985692-R,IPI01008591-R,IPI01008681-R		0	0.997	2	2	2	0.000109	0
BK_213104_BandF6	F6	BK_213104_BandF6	BK_213104_BandF6_Karn_secretedAA_IPImouseDB	Uncharacterized protein	IPI00187557	Karn_secreted_aa_IPImouse_v3.87.fasta	18469.8	1	19	28	235	0.0128	0.779
BK_213104_BandF6	F6	BK_213104_BandF6	BK_213104_BandF6_Karn_secretedAA_IPImouseDB	apolipoprotein B precursor	IPI00666034-R,IPI00974706-R		0	0.997	2	3	3	0.000163	0
BK_213104_BandF6	F6	BK_213104_BandF6	BK_213104_BandF6_Karn_secretedAA_IPImouseDB	Uncharacterized protein	IPI00463193	Karn_secreted_aa_IPImouse_v3.87.fasta	18508.6	1	7	18	161	0.00876	0.571
BK_213104_BandF6	F6	BK_213104_BandF6	BK_213104_BandF6_Karn_secretedAA_IPImouseDB	protein piccolo isoform 1	IPI00225140-R,IPI00468100-R,IPI00752192-R,IPI00754054-R,IPI01008357-R		0	0.998	2	2	2	0.000109	0
BK_213104_BandF6	F6	BK_213104_BandF6	BK_213104_BandF6_Karn_secretedAA_IPImouseDB	Isoform 2 of Dystonin	IPI00230690,IPI00230692,IPI00284272,IPI00762553,IPI00874675,IPI00874946	Karn_secreted_aa_IPImouse_v3.87.fasta	833647	0.998	2	3	6	0.000326	0.00541
BK_213104_BandF6	F6	BK_213104_BandF6	BK_213104_BandF6_Karn_secretedAA_IPImouseDB	Major urinary protein 4	IPI00115241	Karn_secreted_aa_IPImouse_v3.87.fasta	20542.6	1	6	8	12	0.000653	0.258
BK_213104_BandF6	F6	BK_213104_BandF6	BK_213104_BandF6_Karn_secretedAA_IPImouseDB	Exocrine gland-secreting peptide 18	IPI00880664	Karn_secreted_aa_IPImouse_v3.87.fasta	10704.5	0.998	2	2	5	0.000272	0.165
BK_213104_BandF6	F6	BK_213104_BandF6	BK_213104_BandF6_Karn_secretedAA_IPImouseDB	keratin, type I cytoskeletal 10	IPI00755181,IPI00798492,IPI00828744,IPI01008564	Karn_secreted_aa_IPImouse_v3.87.fasta	57771.3	1	5	6	12	0.000653	0.0891
BK_213104_BandF6	F6	BK_213104_BandF6	BK_213104_BandF6_Karn_secretedAA_IPImouseDB	Exocrine gland-secreting peptide 15	IPI00881868	Karn_secreted_aa_IPImouse_v3.87.fasta	9879.6	0.998	2	2	6	0.000326	0.247
BK_213104_BandF6	F6	BK_213104_BandF6	BK_213104_BandF6_Karn_secretedAA_IPImouseDB	Keratin, type I cytoskeletal 14	IPI00227140	Karn_secreted_aa_IPImouse_v3.87.fasta	52868.1	1	3	3	7	0.000381	0.118
BK_213104_BandF6	F6	BK_213104_BandF6	BK_213104_BandF6_Karn_secretedAA_IPImouseDB	Uncharacterized protein	IPI00621231	Karn_secreted_aa_IPImouse_v3.87.fasta	19394.4	1	23	37	219	0.0119	0.807
BK_213104_BandF6	F6	BK_213104_BandF6	BK_213104_BandF6_Karn_secretedAA_IPImouseDB	exocrine gland-secreting peptide 6 precursor	IPI00855058	Karn_secreted_aa_IPImouse_v3.87.fasta	15075.7	1	6	7	15	0.000816	0.618
BK_213104_BandF6	F6	BK_213104_BandF6	BK_213104_BandF6_Karn_secretedAA_IPImouseDB	Keratin intermediate filament 16a	IPI00131209,IPI00874585	Karn_secreted_aa_IPImouse_v3.87.fasta	51607.7	0.998	2	3	5	0.000272	0.124
BK_213104_BandF6	F6	BK_213104_BandF6	BK_213104_BandF6_Karn_secretedAA_IPImouseDB	hypothetical protein LOC545677	IPI00605904	Karn_secreted_aa_IPImouse_v3.87.fasta	13261	1	5	6	16	0.000871	0.546
BK_213104_BandF6	F6	BK_213104_BandF6	BK_213104_BandF6_Karn_secretedAA_IPImouseDB	Uncharacterized protein	IPI00275210	Karn_secreted_aa_IPImouse_v3.87.fasta	20419.5	1	6	7	18	0.000979	0.315
BK_213104_BandF6	F6	BK_213104_BandF6	BK_213104_BandF6_Karn_secretedAA_IPImouseDB	IPI:IPI00000033.1| bg7 secreted (false ipi number)	IPI00000033,IPI00758039	Karn_secreted_aa_IPImouse_v3.87.fasta	12586.2	1	5	8	34	0.00185	0.719
BK_213104_BandF6	F6	BK_213104_BandF6	BK_213104_BandF6_Karn_secretedAA_IPImouseDB	Prolactin-inducible protein homolog	IPI00113711	Karn_secreted_aa_IPImouse_v3.87.fasta	16823.3	1	6	18	108	0.00588	0.452
BK_213104_BandF6	F6	BK_213104_BandF6	BK_213104_BandF6_Karn_secretedAA_IPImouseDB	Putative uncharacterized protein	IPI00132542,IPI00466399,IPI00648966,IPI00649786,IPI00655227,IPI00853888,IPI00875854,IPI00875982,IPI00890309,IPI00911130,IPI00944681,IPI00944707,IPI00944716,IPI00944759,IPI00968968,IPI00974938,IPI00990052,IPI01008326	Karn_secreted_aa_IPImouse_v3.87.fasta	18325.7	1	2	2	3	0.000163	0.21
BK_213104_BandF6	F6	BK_213104_BandF6	BK_213104_BandF6_Karn_secretedAA_IPImouseDB	Keratin, type II cytoskeletal 75	IPI00221797	Karn_secreted_aa_IPImouse_v3.87.fasta	59741.6	1	3	3	6	0.000326	0.078
BK_213104_BandF6	F6	BK_213104_BandF6	BK_213104_BandF6_Karn_secretedAA_IPImouseDB	Lacrein	IPI00463722	Karn_secreted_aa_IPImouse_v3.87.fasta	10459.9	1	4	6	44	0.00239	0.426
BK_213104_BandF6	F6	BK_213104_BandF6	BK_213104_BandF6_Karn_secretedAA_IPImouseDB	hypothetical protein LOC666927	IPI00649591	Karn_secreted_aa_IPImouse_v3.87.fasta	13132.9	0.999	2	3	5	0.000272	0.311
END OF FILE

## Sheet: Table S4
Table S4. Male 2D gel trypsin digestion protein reports
BK_213069_m1m2m3, Protein report created on 07/16/2015
Experiment: BK_213069_m1m2m3_Deamidation
	Peak List Generator: unknown
		Version: unknown
		Charge States Calculated: unknown
		Deisotoped: unknown
		Textual Annotation: unknown
	Database Set: 1 Database
		Database Name: Karn_secreted_aa_IPImouse_v3.87.fasta
			Version: unknown
			Taxonomy: All Entries
			Number of Proteins: 59589
		Does database contain common contaminants?: unknown
	Search Engine Set: 1 Search Engine
		Search Engine: Sequest
			Version: 1.3.0.339
			Samples: All Samples
			Fragment Tolerance: 0.80 Da (Monoisotopic)
			Parent Tolerance: 10.0 PPM (Monoisotopic)
			Fixed Modifications:
			Variable Modifications: +1 on NQ (Deamidation), +16 on M (Oxidation), +57 on C (Carbamidomethyl)
			Database: Karn_secreted_aa_IPImouse_v3.87.fasta (unknown version, 59589 entries)
			Digestion Enzyme: Trypsin
			Max Missed Cleavages: 2
			Probability Model:
				BK_213069_BandM1_Deamidated_KarnSecretedAA_IPImouseDB: Peptide Prophet with Delta Mass Correction [+1,+2,+3,+4,+5,+6,+7 and above]
				BK_213069_BandM2_Deamidated_KarnSecretedAA_IPImouseDB: Peptide Prophet with Delta Mass Correction [+1,+2,+3,+4,+5,+6 and above]
				BK_213069_BandM3_Deamidated_KarnSecretedAA_IPImouseDB: Peptide Prophet with Delta Mass Correction [+1,+2,+3,+4,+5,+6,+7 and above]
	Scaffold: Version: Scaffold_4.4.1.1
		Modification Metadata Set: Unknown modifications
			Source: Unknown
			Comment:
		Protein Grouping Strategy: Experiment-wide grouping with binary peptide-protein weights
		Peptide Thresholds: 95.0% minimum
		Protein Thresholds: 99.0% minimum and 2 peptides minimum
		Peptide FDR: 0.0% (Decoy)
		Protein FDR: 0.0% (Decoy)
		GO Annotation Source(s): Unknown
Experiment name	Biological sample category	Biological sample name	MS/MS sample name	Protein name	Protein accession numbers	Database sources	Protein molecular weight (Da)	Protein identification probability	Exclusive unique peptide count	Exclusive unique spectrum count	Exclusive spectrum count	Percentage of total spectra	Percentage sequence coverage
BK_213069_m1m2m3_Deamidation	Uncategorized Sample	Band m1	BK_213069_BandM1_Deamidated_KarnSecretedAA_IPImouseDB	IPI:IPI00000003.1| a3 secreted (false ipi number)	IPI00000003	Karn_secreted_aa_IPImouse_v3.87.fasta	7893.1	1	3	5	7	0.00124	0.9
BK_213069_m1m2m3_Deamidation	Uncategorized Sample	Band m1	BK_213069_BandM1_Deamidated_KarnSecretedAA_IPImouseDB	IPI:IPI00000002.1| a2 secreted (false ipi number)	IPI00000002	Karn_secreted_aa_IPImouse_v3.87.fasta	8045.4	1	9	14	27	0.00479	0.643
BK_213069_m1m2m3_Deamidation	Uncategorized Sample	Band m1	BK_213069_BandM1_Deamidated_KarnSecretedAA_IPImouseDB	Uncharacterized protein	IPI00118165,IPI00880701,IPI00881128	Karn_secreted_aa_IPImouse_v3.87.fasta	16031.7	1	5	9	12	0.00213	0.41
BK_213069_m1m2m3_Deamidation	Uncategorized Sample	Band m1	BK_213069_BandM1_Deamidated_KarnSecretedAA_IPImouseDB	Keratin, type I cytoskeletal 17	IPI00230365	Karn_secreted_aa_IPImouse_v3.87.fasta	48162.9	0.855	1	1	1	0.000177	0.0162
BK_213069_m1m2m3_Deamidation	Uncategorized Sample	Band m1	BK_213069_BandM1_Deamidated_KarnSecretedAA_IPImouseDB	IPI:IPI00000033.1| bg7 secreted (false ipi number)	IPI00000033,IPI00758039	Karn_secreted_aa_IPImouse_v3.87.fasta	12586.2	1	4	7	11	0.00195	0.528
BK_213069_m1m2m3_Deamidation	Uncategorized Sample	Band m1	BK_213069_BandM1_Deamidated_KarnSecretedAA_IPImouseDB	cystatin-related protein 1-like	IPI00457811	Karn_secreted_aa_IPImouse_v3.87.fasta	20372.3	1	5	8	19	0.00337	0.291
BK_213069_m1m2m3_Deamidation	Uncategorized Sample	Band m1	BK_213069_BandM1_Deamidated_KarnSecretedAA_IPImouseDB	Uncharacterized protein	IPI00348531	Karn_secreted_aa_IPImouse_v3.87.fasta	19366.4	1	6	10	15	0.00266	0.398
BK_213069_m1m2m3_Deamidation	Uncategorized Sample	Band m1	BK_213069_BandM1_Deamidated_KarnSecretedAA_IPImouseDB	keratin, type I cytoskeletal 10	IPI00755181,IPI00798492,IPI00828744,IPI01008564	Karn_secreted_aa_IPImouse_v3.87.fasta	57771.3	0.855	1	1	1	0.000177	0.0232
BK_213069_m1m2m3_Deamidation	Uncategorized Sample	Band m1	BK_213069_BandM1_Deamidated_KarnSecretedAA_IPImouseDB	exocrine gland-secreting peptide 6 precursor	IPI00855058	Karn_secreted_aa_IPImouse_v3.87.fasta	15075.7	1	5	6	7	0.00124	0.559
BK_213069_m1m2m3_Deamidation	Uncategorized Sample	Band m1	BK_213069_BandM1_Deamidated_KarnSecretedAA_IPImouseDB	IPI:IPI00000028.1| bg2 secreted (false ipi number)	IPI00000028,IPI00411016,IPI00955362	Karn_secreted_aa_IPImouse_v3.87.fasta	12857.8	1	12	22	79	0.014	0.75
BK_213069_m1m2m3_Deamidation	Uncategorized Sample	Band m1	BK_213069_BandM1_Deamidated_KarnSecretedAA_IPImouseDB	Exocrine gland-secreting peptide 15	IPI00881868	Karn_secreted_aa_IPImouse_v3.87.fasta	9879.6	0.855	1	3	4	0.00071	0.106
BK_213069_m1m2m3_Deamidation	Uncategorized Sample	Band m1	BK_213069_BandM1_Deamidated_KarnSecretedAA_IPImouseDB	Cathepsin D	IPI00111013,IPI00404551,IPI00927957	Karn_secreted_aa_IPImouse_v3.87.fasta	44955	0.998	2	2	2	0.000355	0.0683
BK_213069_m1m2m3_Deamidation	Uncategorized Sample	Band m1	BK_213069_BandM1_Deamidated_KarnSecretedAA_IPImouseDB	Uncharacterized protein	IPI00463193	Karn_secreted_aa_IPImouse_v3.87.fasta	18508.6	1	7	15	67	0.0119	0.589
BK_213069_m1m2m3_Deamidation	Uncategorized Sample	Band m1	BK_213069_BandM1_Deamidated_KarnSecretedAA_IPImouseDB	14-3-3 protein sigma	IPI00118286	Karn_secreted_aa_IPImouse_v3.87.fasta	27706.9	0.998	2	3	3	0.000532	0.109
BK_213069_m1m2m3_Deamidation	Uncategorized Sample	Band m1	BK_213069_BandM1_Deamidated_KarnSecretedAA_IPImouseDB	Lacrein	IPI00463722	Karn_secreted_aa_IPImouse_v3.87.fasta	10459.9	1	6	9	49	0.00869	0.479
BK_213069_m1m2m3_Deamidation	Uncategorized Sample	Band m1	BK_213069_BandM1_Deamidated_KarnSecretedAA_IPImouseDB	Uncharacterized protein	IPI00187557	Karn_secreted_aa_IPImouse_v3.87.fasta	18469.8	1	24	47	234	0.0415	0.804
BK_213069_m1m2m3_Deamidation	Uncategorized Sample	Band m1	BK_213069_BandM1_Deamidated_KarnSecretedAA_IPImouseDB	IPI:IPI00000029.1| bg3p secreted (false ipi number)	IPI00000029,IPI00850058	Karn_secreted_aa_IPImouse_v3.87.fasta	12766.5	0.998	2	2	2	0.000355	0.0909
BK_213069_m1m2m3_Deamidation	Uncategorized Sample	Band m1	BK_213069_BandM1_Deamidated_KarnSecretedAA_IPImouseDB	IPI:IPI00000043.1| bg19 secreted (false ipi number)	IPI00000043,IPI00989776	Karn_secreted_aa_IPImouse_v3.87.fasta	12705.2	1	3	3	7	0.00124	0.416
BK_213069_m1m2m3_Deamidation	Uncategorized Sample	Band m1	BK_213069_BandM1_Deamidated_KarnSecretedAA_IPImouseDB	hypothetical protein LOC627178	IPI00986128	Karn_secreted_aa_IPImouse_v3.87.fasta	20584.3	1	3	4	4	0.00071	0.227
BK_213069_m1m2m3_Deamidation	Uncategorized Sample	Band m1	BK_213069_BandM1_Deamidated_KarnSecretedAA_IPImouseDB	hypothetical protein LOC545677	IPI00605904	Karn_secreted_aa_IPImouse_v3.87.fasta	13261	1	4	4	4	0.00071	0.269
BK_213069_m1m2m3_Deamidation	Uncategorized Sample	Band m1	BK_213069_BandM1_Deamidated_KarnSecretedAA_IPImouseDB	Major urinary protein 4	IPI00115241	Karn_secreted_aa_IPImouse_v3.87.fasta	20542.6	1	16	33	56	0.00993	0.809
BK_213069_m1m2m3_Deamidation	Uncategorized Sample	Band m1	BK_213069_BandM1_Deamidated_KarnSecretedAA_IPImouseDB	IPI:IPI00000048.1| bg24 secreted (false ipi number)	IPI00000048	Karn_secreted_aa_IPImouse_v3.87.fasta	10079.7	1	5	10	14	0.00248	0.551
BK_213069_m1m2m3_Deamidation	Uncategorized Sample	Band m1	BK_213069_BandM1_Deamidated_KarnSecretedAA_IPImouseDB	Uncharacterized protein	IPI00275210	Karn_secreted_aa_IPImouse_v3.87.fasta	20419.5	1	5	7	9	0.0016	0.315
BK_213069_m1m2m3_Deamidation	Uncategorized Sample	Band m1	BK_213069_BandM1_Deamidated_KarnSecretedAA_IPImouseDB	hypothetical protein LOC666931	IPI00986778	Karn_secreted_aa_IPImouse_v3.87.fasta	12901.2	1	3	3	3	0.000532	0.362
BK_213069_m1m2m3_Deamidation	Uncategorized Sample	Band m1	BK_213069_BandM1_Deamidated_KarnSecretedAA_IPImouseDB	Keratin, type II cytoskeletal 5	IPI00139301,IPI00470126	Karn_secreted_aa_IPImouse_v3.87.fasta	61768	0.661	0	0	0	0	0
BK_213069_m1m2m3_Deamidation	Uncategorized Sample	Band m1	BK_213069_BandM1_Deamidated_KarnSecretedAA_IPImouseDB	hypothetical protein LOC666927	IPI00649591	Karn_secreted_aa_IPImouse_v3.87.fasta	13132.9	1	3	4	6	0.00106	0.328
BK_213069_m1m2m3_Deamidation	Uncategorized Sample	Band m1	BK_213069_BandM1_Deamidated_KarnSecretedAA_IPImouseDB	Keratin, type II cytoskeletal 1b	IPI00462140	Karn_secreted_aa_IPImouse_v3.87.fasta	61359.9	0.855	1	1	2	0.000355	0.021
BK_213069_m1m2m3_Deamidation	Uncategorized Sample	Band m1	BK_213069_BandM1_Deamidated_KarnSecretedAA_IPImouseDB	Keratin, type II cytoskeletal 1	IPI00625729	Karn_secreted_aa_IPImouse_v3.87.fasta	65607.1	0.855	1	2	2	0.000355	0.0377
BK_213069_m1m2m3_Deamidation	Uncategorized Sample	Band m1	BK_213069_BandM1_Deamidated_KarnSecretedAA_IPImouseDB	Prolactin-inducible protein homolog	IPI00113711	Karn_secreted_aa_IPImouse_v3.87.fasta	16823.3	1	4	8	11	0.00195	0.295
BK_213069_m1m2m3_Deamidation	Uncategorized Sample	Band m1	BK_213069_BandM1_Deamidated_KarnSecretedAA_IPImouseDB	IPI:IPI00000017.1| a20 secreted (false ipi number)	IPI00000017	Karn_secreted_aa_IPImouse_v3.87.fasta	7935.2	1	9	16	41	0.00727	1
BK_213069_m1m2m3_Deamidation	Uncategorized Sample	Band m1	BK_213069_BandM1_Deamidated_KarnSecretedAA_IPImouseDB	Haptoglobin	IPI00409148	Karn_secreted_aa_IPImouse_v3.87.fasta	38752	1	3	3	3	0.000532	0.0922
BK_213069_m1m2m3_Deamidation	Uncategorized Sample	Band m2	BK_213069_BandM2_Deamidated_KarnSecretedAA_IPImouseDB	Keratin, type II cytoskeletal 5	IPI00139301,IPI00470126	Karn_secreted_aa_IPImouse_v3.87.fasta	61768	1	4	4	4	0.000583	0.0707
BK_213069_m1m2m3_Deamidation	Uncategorized Sample	Band m2	BK_213069_BandM2_Deamidated_KarnSecretedAA_IPImouseDB	Lacrein	IPI00463722	Karn_secreted_aa_IPImouse_v3.87.fasta	10459.9	1	4	5	14	0.00204	0.426
BK_213069_m1m2m3_Deamidation	Uncategorized Sample	Band m2	BK_213069_BandM2_Deamidated_KarnSecretedAA_IPImouseDB	IPI:IPI00000017.1| a20 secreted (false ipi number)	IPI00000017	Karn_secreted_aa_IPImouse_v3.87.fasta	7935.2	0.873	1	1	1	0.000146	0.1
BK_213069_m1m2m3_Deamidation	Uncategorized Sample	Band m2	BK_213069_BandM2_Deamidated_KarnSecretedAA_IPImouseDB	Haptoglobin	IPI00409148	Karn_secreted_aa_IPImouse_v3.87.fasta	38752	0.831	0	0	0	0	0
BK_213069_m1m2m3_Deamidation	Uncategorized Sample	Band m2	BK_213069_BandM2_Deamidated_KarnSecretedAA_IPImouseDB	IPI:IPI00000028.1| bg2 secreted (false ipi number)	IPI00000028,IPI00411016,IPI00955362	Karn_secreted_aa_IPImouse_v3.87.fasta	12857.8	1	10	15	49	0.00714	0.75
BK_213069_m1m2m3_Deamidation	Uncategorized Sample	Band m2	BK_213069_BandM2_Deamidated_KarnSecretedAA_IPImouseDB	Major urinary protein 4	IPI00115241	Karn_secreted_aa_IPImouse_v3.87.fasta	20542.6	0.998	1	1	1	0.000146	0.0618
BK_213069_m1m2m3_Deamidation	Uncategorized Sample	Band m2	BK_213069_BandM2_Deamidated_KarnSecretedAA_IPImouseDB	Keratin, type II cytoskeletal 1b	IPI00462140	Karn_secreted_aa_IPImouse_v3.87.fasta	61359.9	1	3	3	10	0.00146	0.0787
BK_213069_m1m2m3_Deamidation	Uncategorized Sample	Band m2	BK_213069_BandM2_Deamidated_KarnSecretedAA_IPImouseDB	IPI:IPI00000002.1| a2 secreted (false ipi number)	IPI00000002	Karn_secreted_aa_IPImouse_v3.87.fasta	8045.4	0.998	2	2	2	0.000292	0.286
BK_213069_m1m2m3_Deamidation	Uncategorized Sample	Band m2	BK_213069_BandM2_Deamidated_KarnSecretedAA_IPImouseDB	Uncharacterized protein	IPI00118165,IPI00880701,IPI00881128	Karn_secreted_aa_IPImouse_v3.87.fasta	16031.7	0.998	2	2	2	0.000292	0.125
BK_213069_m1m2m3_Deamidation	Uncategorized Sample	Band m2	BK_213069_BandM2_Deamidated_KarnSecretedAA_IPImouseDB	cystatin-related protein 1-like	IPI00457811	Karn_secreted_aa_IPImouse_v3.87.fasta	20372.3	1	3	5	6	0.000875	0.217
BK_213069_m1m2m3_Deamidation	Uncategorized Sample	Band m2	BK_213069_BandM2_Deamidated_KarnSecretedAA_IPImouseDB	hypothetical protein LOC545677	IPI00605904	Karn_secreted_aa_IPImouse_v3.87.fasta	13261	0.873	1	1	1	0.000146	0.101
BK_213069_m1m2m3_Deamidation	Uncategorized Sample	Band m2	BK_213069_BandM2_Deamidated_KarnSecretedAA_IPImouseDB	Uncharacterized protein	IPI00187557	Karn_secreted_aa_IPImouse_v3.87.fasta	18469.8	1	11	20	58	0.00845	0.497
BK_213069_m1m2m3_Deamidation	Uncategorized Sample	Band m2	BK_213069_BandM2_Deamidated_KarnSecretedAA_IPImouseDB	BAP28 protein	IPI00411022	Karn_secreted_aa_IPImouse_v3.87.fasta	242078	0.998	2	2	4	0.000583	0.0145
BK_213069_m1m2m3_Deamidation	Uncategorized Sample	Band m2	BK_213069_BandM2_Deamidated_KarnSecretedAA_IPImouseDB	keratin, type I cytoskeletal 10	IPI00755181,IPI00798492,IPI00828744,IPI01008564	Karn_secreted_aa_IPImouse_v3.87.fasta	57771.3	1	5	5	6	0.000875	0.107
BK_213069_m1m2m3_Deamidation	Uncategorized Sample	Band m2	BK_213069_BandM2_Deamidated_KarnSecretedAA_IPImouseDB	IPI:IPI00000048.1| bg24 secreted (false ipi number)	IPI00000048	Karn_secreted_aa_IPImouse_v3.87.fasta	10079.7	1	4	4	8	0.00117	0.371
BK_213069_m1m2m3_Deamidation	Uncategorized Sample	Band m2	BK_213069_BandM2_Deamidated_KarnSecretedAA_IPImouseDB	Keratin, type I cytoskeletal 17	IPI00230365	Karn_secreted_aa_IPImouse_v3.87.fasta	48162.9	0.998	2	4	6	0.000875	0.0323
BK_213069_m1m2m3_Deamidation	Uncategorized Sample	Band m2	BK_213069_BandM2_Deamidated_KarnSecretedAA_IPImouseDB	Uncharacterized protein	IPI00463193	Karn_secreted_aa_IPImouse_v3.87.fasta	18508.6	1	8	18	99	0.0144	0.607
BK_213069_m1m2m3_Deamidation	Uncategorized Sample	Band m2	BK_213069_BandM2_Deamidated_KarnSecretedAA_IPImouseDB	IPI:IPI00000029.1| bg3p secreted (false ipi number)	IPI00000029,IPI00850058	Karn_secreted_aa_IPImouse_v3.87.fasta	12766.5	0.873	1	1	1	0.000146	0.0909
BK_213069_m1m2m3_Deamidation	Uncategorized Sample	Band m2	BK_213069_BandM2_Deamidated_KarnSecretedAA_IPImouseDB	Keratin, type II cytoskeletal 2 epidermal	IPI00622240	Karn_secreted_aa_IPImouse_v3.87.fasta	70923.6	1	3	3	4	0.000583	0.058
BK_213069_m1m2m3_Deamidation	Uncategorized Sample	Band m2	BK_213069_BandM2_Deamidated_KarnSecretedAA_IPImouseDB	Glutathione S-transferase omega-1	IPI00114285	Karn_secreted_aa_IPImouse_v3.87.fasta	27498.6	1	2	2	2	0.000292	0.1
BK_213069_m1m2m3_Deamidation	Uncategorized Sample	Band m2	BK_213069_BandM2_Deamidated_KarnSecretedAA_IPImouseDB	IPI:IPI00000033.1| bg7 secreted (false ipi number)	IPI00000033,IPI00758039	Karn_secreted_aa_IPImouse_v3.87.fasta	12586.2	0.998	2	2	2	0.000292	0.213
BK_213069_m1m2m3_Deamidation	Uncategorized Sample	Band m2	BK_213069_BandM2_Deamidated_KarnSecretedAA_IPImouseDB	Keratin, type II cytoskeletal 1	IPI00625729	Karn_secreted_aa_IPImouse_v3.87.fasta	65607.1	0.998	2	3	4	0.000583	0.0518
BK_213069_m1m2m3_Deamidation	Uncategorized Sample	Band m3	BK_213069_BandM3_Deamidated_KarnSecretedAA_IPImouseDB	IPI:IPI00000003.1| a3 secreted (false ipi number)	IPI00000003	Karn_secreted_aa_IPImouse_v3.87.fasta	7893.1	0.878	1	1	1	0.000118	0.357
BK_213069_m1m2m3_Deamidation	Uncategorized Sample	Band m3	BK_213069_BandM3_Deamidated_KarnSecretedAA_IPImouseDB	IPI:IPI00000002.1| a2 secreted (false ipi number)	IPI00000002	Karn_secreted_aa_IPImouse_v3.87.fasta	8045.4	1	10	18	38	0.00448	0.929
BK_213069_m1m2m3_Deamidation	Uncategorized Sample	Band m3	BK_213069_BandM3_Deamidated_KarnSecretedAA_IPImouseDB	Keratin, type I cytoskeletal 17	IPI00230365	Karn_secreted_aa_IPImouse_v3.87.fasta	48162.9	1	5	5	7	0.000825	0.106
BK_213069_m1m2m3_Deamidation	Uncategorized Sample	Band m3	BK_213069_BandM3_Deamidated_KarnSecretedAA_IPImouseDB	IPI:IPI00000033.1| bg7 secreted (false ipi number)	IPI00000033,IPI00758039	Karn_secreted_aa_IPImouse_v3.87.fasta	12586.2	1	3	5	6	0.000707	0.292
BK_213069_m1m2m3_Deamidation	Uncategorized Sample	Band m3	BK_213069_BandM3_Deamidated_KarnSecretedAA_IPImouseDB	hypothetical protein LOC666927	IPI00649591	Karn_secreted_aa_IPImouse_v3.87.fasta	13132.9	0.998	2	2	4	0.000471	0.244
BK_213069_m1m2m3_Deamidation	Uncategorized Sample	Band m3	BK_213069_BandM3_Deamidated_KarnSecretedAA_IPImouseDB	Prolactin-inducible protein homolog	IPI00113711	Karn_secreted_aa_IPImouse_v3.87.fasta	16823.3	0.878	1	1	1	0.000118	0.11
BK_213069_m1m2m3_Deamidation	Uncategorized Sample	Band m3	BK_213069_BandM3_Deamidated_KarnSecretedAA_IPImouseDB	Uncharacterized protein	IPI00348531	Karn_secreted_aa_IPImouse_v3.87.fasta	19366.4	1	13	18	30	0.00353	0.737
BK_213069_m1m2m3_Deamidation	Uncategorized Sample	Band m3	BK_213069_BandM3_Deamidated_KarnSecretedAA_IPImouseDB	keratin, type I cytoskeletal 10	IPI00755181,IPI00798492,IPI00828744,IPI01008564	Karn_secreted_aa_IPImouse_v3.87.fasta	57771.3	0.998	2	2	2	0.000236	0.0428
BK_213069_m1m2m3_Deamidation	Uncategorized Sample	Band m3	BK_213069_BandM3_Deamidated_KarnSecretedAA_IPImouseDB	IPI:IPI00000028.1| bg2 secreted (false ipi number)	IPI00000028,IPI00411016,IPI00955362	Karn_secreted_aa_IPImouse_v3.87.fasta	12857.8	1	13	24	75	0.00884	0.75
BK_213069_m1m2m3_Deamidation	Uncategorized Sample	Band m3	BK_213069_BandM3_Deamidated_KarnSecretedAA_IPImouseDB	Exocrine gland-secreting peptide 15	IPI00881868	Karn_secreted_aa_IPImouse_v3.87.fasta	9879.6	0.998	2	2	2	0.000236	0.176
BK_213069_m1m2m3_Deamidation	Uncategorized Sample	Band m3	BK_213069_BandM3_Deamidated_KarnSecretedAA_IPImouseDB	exocrine gland-secreting peptide 6 precursor	IPI00855058	Karn_secreted_aa_IPImouse_v3.87.fasta	15075.7	0.878	1	1	1	0.000118	0.0441
BK_213069_m1m2m3_Deamidation	Uncategorized Sample	Band m3	BK_213069_BandM3_Deamidated_KarnSecretedAA_IPImouseDB	Uncharacterized protein	IPI00463193	Karn_secreted_aa_IPImouse_v3.87.fasta	18508.6	1	9	19	80	0.00943	0.785
BK_213069_m1m2m3_Deamidation	Uncategorized Sample	Band m3	BK_213069_BandM3_Deamidated_KarnSecretedAA_IPImouseDB	Lacrein	IPI00463722	Karn_secreted_aa_IPImouse_v3.87.fasta	10459.9	1	5	5	11	0.0013	0.479
BK_213069_m1m2m3_Deamidation	Uncategorized Sample	Band m3	BK_213069_BandM3_Deamidated_KarnSecretedAA_IPImouseDB	Uncharacterized protein	IPI00187557	Karn_secreted_aa_IPImouse_v3.87.fasta	18469.8	1	24	49	300	0.0353	0.675
BK_213069_m1m2m3_Deamidation	Uncategorized Sample	Band m3	BK_213069_BandM3_Deamidated_KarnSecretedAA_IPImouseDB	IPI:IPI00000029.1| bg3p secreted (false ipi number)	IPI00000029,IPI00850058	Karn_secreted_aa_IPImouse_v3.87.fasta	12766.5	1	4	4	4	0.000471	0.227
BK_213069_m1m2m3_Deamidation	Uncategorized Sample	Band m3	BK_213069_BandM3_Deamidated_KarnSecretedAA_IPImouseDB	Uncharacterized protein	IPI00118165,IPI00880701,IPI00881128	Karn_secreted_aa_IPImouse_v3.87.fasta	16031.7	1	3	3	3	0.000353	0.236
BK_213069_m1m2m3_Deamidation	Uncategorized Sample	Band m3	BK_213069_BandM3_Deamidated_KarnSecretedAA_IPImouseDB	cystatin-related protein 1-like	IPI00457811	Karn_secreted_aa_IPImouse_v3.87.fasta	20372.3	1	7	9	20	0.00236	0.343
BK_213069_m1m2m3_Deamidation	Uncategorized Sample	Band m3	BK_213069_BandM3_Deamidated_KarnSecretedAA_IPImouseDB	IPI:IPI00000043.1| bg19 secreted (false ipi number)	IPI00000043,IPI00989776	Karn_secreted_aa_IPImouse_v3.87.fasta	12705.2	0.998	2	2	4	0.000471	0.315
BK_213069_m1m2m3_Deamidation	Uncategorized Sample	Band m3	BK_213069_BandM3_Deamidated_KarnSecretedAA_IPImouseDB	Keratin, type II cytoskeletal 6A	IPI00131368,IPI00762364	Karn_secreted_aa_IPImouse_v3.87.fasta	59336.7	1	3	3	3	0.000353	0.0561
BK_213069_m1m2m3_Deamidation	Uncategorized Sample	Band m3	BK_213069_BandM3_Deamidated_KarnSecretedAA_IPImouseDB	hypothetical protein LOC545677	IPI00605904	Karn_secreted_aa_IPImouse_v3.87.fasta	13261	0.998	2	2	2	0.000236	0.168
BK_213069_m1m2m3_Deamidation	Uncategorized Sample	Band m3	BK_213069_BandM3_Deamidated_KarnSecretedAA_IPImouseDB	Major urinary protein 4	IPI00115241	Karn_secreted_aa_IPImouse_v3.87.fasta	20542.6	1	19	49	96	0.0113	0.753
BK_213069_m1m2m3_Deamidation	Uncategorized Sample	Band m3	BK_213069_BandM3_Deamidated_KarnSecretedAA_IPImouseDB	IPI:IPI00000048.1| bg24 secreted (false ipi number)	IPI00000048	Karn_secreted_aa_IPImouse_v3.87.fasta	10079.7	0.998	2	4	5	0.000589	0.292
BK_213069_m1m2m3_Deamidation	Uncategorized Sample	Band m3	BK_213069_BandM3_Deamidated_KarnSecretedAA_IPImouseDB	Uncharacterized protein	IPI00275210	Karn_secreted_aa_IPImouse_v3.87.fasta	20419.5	1	5	7	8	0.000943	0.315
BK_213069_m1m2m3_Deamidation	Uncategorized Sample	Band m3	BK_213069_BandM3_Deamidated_KarnSecretedAA_IPImouseDB	hypothetical protein LOC666931	IPI00986778	Karn_secreted_aa_IPImouse_v3.87.fasta	12901.2	0.878	1	1	1	0.000118	0.103
BK_213069_m1m2m3_Deamidation	Uncategorized Sample	Band m3	BK_213069_BandM3_Deamidated_KarnSecretedAA_IPImouseDB	Keratin, type II cytoskeletal 5	IPI00139301,IPI00470126	Karn_secreted_aa_IPImouse_v3.87.fasta	61768	1	4	4	4	0.000471	0.05
BK_213069_m1m2m3_Deamidation	Uncategorized Sample	Band m3	BK_213069_BandM3_Deamidated_KarnSecretedAA_IPImouseDB	Keratin, type II cytoskeletal 1b	IPI00462140	Karn_secreted_aa_IPImouse_v3.87.fasta	61359.9	0.998	2	2	7	0.000825	0.0752
BK_213069_m1m2m3_Deamidation	Uncategorized Sample	Band m3	BK_213069_BandM3_Deamidated_KarnSecretedAA_IPImouseDB	Keratin, type II cytoskeletal 1	IPI00625729	Karn_secreted_aa_IPImouse_v3.87.fasta	65607.1	0.998	2	2	2	0.000236	0.0518
BK_213069_m1m2m3_Deamidation	Uncategorized Sample	Band m3	BK_213069_BandM3_Deamidated_KarnSecretedAA_IPImouseDB	Keratin, type II cytoskeletal 2 epidermal	IPI00622240	Karn_secreted_aa_IPImouse_v3.87.fasta	70923.6	0.863	0	0	0	0	0.0127
BK_213069_m1m2m3_Deamidation	Uncategorized Sample	Band m3	BK_213069_BandM3_Deamidated_KarnSecretedAA_IPImouseDB	IPI:IPI00000017.1| a20 secreted (false ipi number)	IPI00000017	Karn_secreted_aa_IPImouse_v3.87.fasta	7935.2	1	3	5	10	0.00118	0.686
END OF FILE
BK_213069_M4M6, Protein report created on 07/16/2015
Experiment: BK_213069_M4M6_Deamidation
	Peak List Generator: unknown
		Version: unknown
		Charge States Calculated: unknown
		Deisotoped: unknown
		Textual Annotation: unknown
	Database Set: 2 Databases
		Database Name: Karn_secreted_aa_IPImouse_v3.87.fasta
			Version: unknown
			Taxonomy: All Entries
			Number of Proteins: 59589
		Database Name: a subset of the Karn_secreted_aa_IPImouse_v3.87 database
			Version: unknown
			Taxonomy: All Entries
			Number of Proteins: 505
		Explain Database w/ < 1000 entries:
		Does database contain common contaminants?: unknown
	Search Engine Set: 2 Search Engines
		Search Engine: Sequest
			Version: 1.3.0.339
			Samples: All Samples
			Fragment Tolerance: 0.80 Da (Monoisotopic)
			Parent Tolerance: 10.0 PPM (Monoisotopic)
			Fixed Modifications:
			Variable Modifications: +1 on NQ (Deamidation), +16 on M (Oxidation), +57 on C (Carbamidomethyl)
			Database: Karn_secreted_aa_IPImouse_v3.87.fasta (unknown version, 59589 entries)
			Digestion Enzyme: Trypsin
			Max Missed Cleavages: 2
			Probability Model:
				BK_213069_BandM4_Deamidated_KarnSecretedAA_IPImouseDB: Peptide Prophet with Delta Mass Correction [+1,+2,+3,+4,+5,+6,+7 and above]
				BK_213069_BandM6_Deamidated_KarnSecretedAA_IPImouseDB: Peptide Prophet with Delta Mass Correction [+2 and below,+3,+4,+5,+6,+7 and above]
		Search Engine: X! Tandem
			Version: CYCLONE (2010.12.01.1)
			Samples: All Samples
			Fragment Tolerance: 0.80 Da (Monoisotopic)
			Parent Tolerance: 10.0 PPM (Monoisotopic)
			Fixed Modifications:
			Variable Modifications: +1 on NQ (Deamidation), +16 on M (Oxidation), +57 on C (Carbamidomethyl)
			Database: a subset of the Karn_secreted_aa_IPImouse_v3.87 database
			Digestion Enzyme: Trypsin
			Max Missed Cleavages: 2
			Probability Model:
				BK_213069_BandM4_Deamidated_KarnSecretedAA_IPImouseDB: Peptide Prophet with Delta Mass Correction [+1,+2,+3,+4 and above]
				BK_213069_BandM6_Deamidated_KarnSecretedAA_IPImouseDB: Peptide Prophet with Delta Mass Correction [+2 and below,+3,+4 and above]
	Scaffold: Version: Scaffold_4.4.1.1
		Modification Metadata Set: Unknown modifications
			Source: Unknown
			Comment:
		Protein Grouping Strategy: Experiment-wide grouping with binary peptide-protein weights
		Peptide Thresholds: 95.0% minimum
		Protein Thresholds: 99.0% minimum and 2 peptides minimum
		Peptide FDR: 0.3% (Decoy)
		Protein FDR: 6.5% (Decoy)
		GO Annotation Source(s): Unknown
Experiment name	Biological sample category	Biological sample name	MS/MS sample name	Protein name	Protein accession numbers	Database sources	Protein molecular weight (Da)	Protein identification probability	Exclusive unique peptide count	Exclusive unique spectrum count	Exclusive spectrum count	Percentage of total spectra	Percentage sequence coverage
BK_213069_M4M6_Deamidation	M4	BK_213069_M4	BK_213069_BandM4_Deamidated_KarnSecretedAA_IPImouseDB	IPI:IPI00000003.1| a3 secreted (false ipi number)	IPI00000003	Karn_secreted_aa_IPImouse_v3.87.fasta	7893.1	0.865	1	1	1	0.000113	0.486
BK_213069_M4M6_Deamidation	M4	BK_213069_M4	BK_213069_BandM4_Deamidated_KarnSecretedAA_IPImouseDB	IPI:IPI00000002.1| a2 secreted (false ipi number)	IPI00000002	Karn_secreted_aa_IPImouse_v3.87.fasta	8045.4	1	5	6	7	0.000788	0.743
BK_213069_M4M6_Deamidation	M4	BK_213069_M4	BK_213069_BandM4_Deamidated_KarnSecretedAA_IPImouseDB	Uncharacterized protein	IPI00621231	Karn_secreted_aa_IPImouse_v3.87.fasta	19394.4	0.865	1	1	1	0.000113	0.111
BK_213069_M4M6_Deamidation	M4	BK_213069_M4	BK_213069_BandM4_Deamidated_KarnSecretedAA_IPImouseDB	Keratin, type I cytoskeletal 14	IPI00227140	Karn_secreted_aa_IPImouse_v3.87.fasta	52868.1	0	0	0	0	0	0.0186
BK_213069_M4M6_Deamidation	M4	BK_213069_M4	BK_213069_BandM4_Deamidated_KarnSecretedAA_IPImouseDB	cystatin-related protein 1-like	IPI00457811	Karn_secreted_aa_IPImouse_v3.87.fasta	20372.3	1	3	6	8	0.000901	0.217
BK_213069_M4M6_Deamidation	M4	BK_213069_M4	BK_213069_BandM4_Deamidated_KarnSecretedAA_IPImouseDB	Exocrine gland-secreting peptide 18	IPI00880664	Karn_secreted_aa_IPImouse_v3.87.fasta	10704.5	0.865	1	1	1	0.000113	0.0879
BK_213069_M4M6_Deamidation	M4	BK_213069_M4	BK_213069_BandM4_Deamidated_KarnSecretedAA_IPImouseDB	Isoform 1 of Keratin, type I cytoskeletal 10	IPI00755181,IPI00798492,IPI00828744,IPI01008564	Karn_secreted_aa_IPImouse_v3.87.fasta	57771.3	1	7	7	7	0.000788	0.123
BK_213069_M4M6_Deamidation	M4	BK_213069_M4	BK_213069_BandM4_Deamidated_KarnSecretedAA_IPImouseDB	Androgen-binding protein epsilon	IPI00411016,IPI00955362	Karn_secreted_aa_IPImouse_v3.87.fasta	12857.8	1	6	13	27	0.00304	0.456
BK_213069_M4M6_Deamidation	M4	BK_213069_M4	BK_213069_BandM4_Deamidated_KarnSecretedAA_IPImouseDB	Exocrine gland-secreting peptide 15	IPI00881868	Karn_secreted_aa_IPImouse_v3.87.fasta	9879.6	0.998	2	2	2	0.000225	0.247
BK_213069_M4M6_Deamidation	M4	BK_213069_M4	BK_213069_BandM4_Deamidated_KarnSecretedAA_IPImouseDB	exocrine gland-secreting peptide 6 precursor	IPI00855058	Karn_secreted_aa_IPImouse_v3.87.fasta	15075.7	0.998	2	2	3	0.000338	0.14
BK_213069_M4M6_Deamidation	M4	BK_213069_M4	BK_213069_BandM4_Deamidated_KarnSecretedAA_IPImouseDB	Uncharacterized protein	IPI00463193	Karn_secreted_aa_IPImouse_v3.87.fasta	18508.6	1	9	16	44	0.00495	0.687
BK_213069_M4M6_Deamidation	M4	BK_213069_M4	BK_213069_BandM4_Deamidated_KarnSecretedAA_IPImouseDB	Lacrein	IPI00463722	Karn_secreted_aa_IPImouse_v3.87.fasta	10459.9	1	4	6	13	0.00146	0.426
BK_213069_M4M6_Deamidation	M4	BK_213069_M4	BK_213069_BandM4_Deamidated_KarnSecretedAA_IPImouseDB	IPI:IPI00000048.1| bg24 secreted (false ipi number)	IPI00000048	Karn_secreted_aa_IPImouse_v3.87.fasta	10079.7	1	4	7	9	0.00101	0.416
BK_213069_M4M6_Deamidation	M4	BK_213069_M4	BK_213069_BandM4_Deamidated_KarnSecretedAA_IPImouseDB	Uncharacterized protein	IPI00187557	Karn_secreted_aa_IPImouse_v3.87.fasta	18469.8	1	8	14	24	0.0027	0.411
BK_213069_M4M6_Deamidation	M4	BK_213069_M4	BK_213069_BandM4_Deamidated_KarnSecretedAA_IPImouseDB	Prolactin-inducible protein homolog	IPI00113711	Karn_secreted_aa_IPImouse_v3.87.fasta	16823.3	1	3	3	4	0.00045	0.253
BK_213069_M4M6_Deamidation	M4	BK_213069_M4	BK_213069_BandM4_Deamidated_KarnSecretedAA_IPImouseDB	Keratin, type II cytoskeletal 2 epidermal	IPI00622240	Karn_secreted_aa_IPImouse_v3.87.fasta	70923.6	1	3	3	3	0.000338	0.0665
BK_213069_M4M6_Deamidation	M4	BK_213069_M4	BK_213069_BandM4_Deamidated_KarnSecretedAA_IPImouseDB	Uncharacterized protein	IPI00118165,IPI00880701,IPI00881128	Karn_secreted_aa_IPImouse_v3.87.fasta	16031.7	0.865	1	1	2	0.000225	0.0972
BK_213069_M4M6_Deamidation	M4	BK_213069_M4	BK_213069_BandM4_Deamidated_KarnSecretedAA_IPImouseDB	hypothetical protein LOC545677	IPI00605904	Karn_secreted_aa_IPImouse_v3.87.fasta	13261	1	3	3	5	0.000563	0.37
BK_213069_M4M6_Deamidation	M4	BK_213069_M4	BK_213069_BandM4_Deamidated_KarnSecretedAA_IPImouseDB	Exocrine gland-secreting peptide 16	IPI00880824	Karn_secreted_aa_IPImouse_v3.87.fasta	9898.4	0.998	2	2	3	0.000338	0.353
BK_213069_M4M6_Deamidation	M4	BK_213069_M4	BK_213069_BandM4_Deamidated_KarnSecretedAA_IPImouseDB	Anterior gradient protein 2 homolog	IPI00129857	Karn_secreted_aa_IPImouse_v3.87.fasta	19920.8	0.844	0	0	0	0	0
BK_213069_M4M6_Deamidation	M4	BK_213069_M4	BK_213069_BandM4_Deamidated_KarnSecretedAA_IPImouseDB	Major urinary protein 4	IPI00115241	Karn_secreted_aa_IPImouse_v3.87.fasta	20542.6	1	6	6	7	0.000788	0.382
BK_213069_M4M6_Deamidation	M4	BK_213069_M4	BK_213069_BandM4_Deamidated_KarnSecretedAA_IPImouseDB	Uncharacterized protein	IPI00275210	Karn_secreted_aa_IPImouse_v3.87.fasta	20419.5	0.998	2	2	2	0.000225	0.135
BK_213069_M4M6_Deamidation	M4	BK_213069_M4	BK_213069_BandM4_Deamidated_KarnSecretedAA_IPImouseDB	hypothetical protein LOC666931	IPI00986778	Karn_secreted_aa_IPImouse_v3.87.fasta	12901.2	0.984	1	1	1	0.000113	0.155
BK_213069_M4M6_Deamidation	M4	BK_213069_M4	BK_213069_BandM4_Deamidated_KarnSecretedAA_IPImouseDB	IPI:IPI00000044.1| bg20 secreted (false ipi number)	IPI00000044	Karn_secreted_aa_IPImouse_v3.87.fasta	10188.3	1	4	6	9	0.00101	0.607
BK_213069_M4M6_Deamidation	M4	BK_213069_M4	BK_213069_BandM4_Deamidated_KarnSecretedAA_IPImouseDB	Uncharacterized protein	IPI00139301,IPI00470126	Karn_secreted_aa_IPImouse_v3.87.fasta	61768	1	5	6	7	0.000788	0.101
BK_213069_M4M6_Deamidation	M4	BK_213069_M4	BK_213069_BandM4_Deamidated_KarnSecretedAA_IPImouseDB	IPI:IPI00000038.1| bg12 secreted (false ipi number)	IPI00000038	Karn_secreted_aa_IPImouse_v3.87.fasta	10330.1	0.865	1	1	1	0.000113	0.135
BK_213069_M4M6_Deamidation	M4	BK_213069_M4	BK_213069_BandM4_Deamidated_KarnSecretedAA_IPImouseDB	hypothetical protein LOC666927	IPI00649591	Karn_secreted_aa_IPImouse_v3.87.fasta	13132.9	0.998	2	2	2	0.000225	0.244
BK_213069_M4M6_Deamidation	M4	BK_213069_M4	BK_213069_BandM4_Deamidated_KarnSecretedAA_IPImouseDB	Keratin, type II cytoskeletal 1	IPI00625729	Karn_secreted_aa_IPImouse_v3.87.fasta	65607.1	0.865	1	1	3	0.000338	0.0298
BK_213069_M4M6_Deamidation	M4	BK_213069_M4	BK_213069_BandM4_Deamidated_KarnSecretedAA_IPImouseDB	palmitoyl-protein thioesterase-like protein	IPI00471320	Karn_secreted_aa_IPImouse_v3.87.fasta	15768.6	0.998	2	2	2	0.000225	0.133
BK_213069_M4M6_Deamidation	M4	BK_213069_M4	BK_213069_BandM4_Deamidated_KarnSecretedAA_IPImouseDB	IPI:IPI00000017.1| a20 secreted (false ipi number)	IPI00000017	Karn_secreted_aa_IPImouse_v3.87.fasta	7935.2	1	6	8	8	0.000901	0.786
BK_213069_M4M6_Deamidation	M4	BK_213069_M4	BK_213069_BandM4_Deamidated_KarnSecretedAA_IPImouseDB	IPI:IPI00000033.1| bg7 secreted (false ipi number)	IPI00000033	Karn_secreted_aa_IPImouse_v3.87.fasta	10168.2	0.998	2	2	3	0.000338	0.64
BK_213069_M4M6_Deamidation	M6	BK_213069_M6	BK_213069_BandM6_Deamidated_KarnSecretedAA_IPImouseDB	cystatin-related protein 1-like	IPI00457811	Karn_secreted_aa_IPImouse_v3.87.fasta	20372.3	1	10	16	82	0.00306	0.48
BK_213069_M4M6_Deamidation	M6	BK_213069_M6	BK_213069_BandM6_Deamidated_KarnSecretedAA_IPImouseDB	Uncharacterized protein	IPI00275210	Karn_secreted_aa_IPImouse_v3.87.fasta	20419.5	1	4	6	8	0.000299	0.258
BK_213069_M4M6_Deamidation	M6	BK_213069_M6	BK_213069_BandM6_Deamidated_KarnSecretedAA_IPImouseDB	Keratin, type II cytoskeletal 2 epidermal	IPI00622240	Karn_secreted_aa_IPImouse_v3.87.fasta	70923.6	0.914	1	1	1	3.74e-05	0.0127
BK_213069_M4M6_Deamidation	M6	BK_213069_M6	BK_213069_BandM6_Deamidated_KarnSecretedAA_IPImouseDB	major urinary protein 2 precursor	IPI00466399,IPI00655227,IPI00875854,IPI00890309,IPI00911130,IPI00944681,IPI00944707,IPI00944716,IPI00968968,IPI00989955,IPI00990052	Karn_secreted_aa_IPImouse_v3.87.fasta	20649.1	0.998	2	2	2	7.47e-05	0.211
BK_213069_M4M6_Deamidation	M6	BK_213069_M6	BK_213069_BandM6_Deamidated_KarnSecretedAA_IPImouseDB	Keratin, type II cytoskeletal 1	IPI00625729	Karn_secreted_aa_IPImouse_v3.87.fasta	65607.1	1	3	5	13	0.000486	0.0377
BK_213069_M4M6_Deamidation	M6	BK_213069_M6	BK_213069_BandM6_Deamidated_KarnSecretedAA_IPImouseDB	IPI:IPI00000048.1| bg24 secreted (false ipi number)	IPI00000048	Karn_secreted_aa_IPImouse_v3.87.fasta	10079.7	1	6	13	47	0.00176	0.472
BK_213069_M4M6_Deamidation	M6	BK_213069_M6	BK_213069_BandM6_Deamidated_KarnSecretedAA_IPImouseDB	IPI:IPI00000044.1| bg20 secreted (false ipi number)	IPI00000044	Karn_secreted_aa_IPImouse_v3.87.fasta	10188.3	1	10	22	167	0.00624	1
BK_213069_M4M6_Deamidation	M6	BK_213069_M6	BK_213069_BandM6_Deamidated_KarnSecretedAA_IPImouseDB	IPI:IPI00000038.1| bg12 secreted (false ipi number)	IPI00000038	Karn_secreted_aa_IPImouse_v3.87.fasta	10330.1	1	5	8	41	0.00153	0.753
BK_213069_M4M6_Deamidation	M6	BK_213069_M6	BK_213069_BandM6_Deamidated_KarnSecretedAA_IPImouseDB	IPI:IPI00000033.1| bg7 secreted (false ipi number)	IPI00000033	Karn_secreted_aa_IPImouse_v3.87.fasta	10168.2	1	5	8	93	0.00348	1
BK_213069_M4M6_Deamidation	M6	BK_213069_M6	BK_213069_BandM6_Deamidated_KarnSecretedAA_IPImouseDB	hypothetical protein LOC666931	IPI00986778	Karn_secreted_aa_IPImouse_v3.87.fasta	12901.2	1	4	6	11	0.000411	0.397
BK_213069_M4M6_Deamidation	M6	BK_213069_M6	BK_213069_BandM6_Deamidated_KarnSecretedAA_IPImouseDB	IPI:IPI00000016.1| a19 secreted (false ipi number)	IPI00000016	Karn_secreted_aa_IPImouse_v3.87.fasta	7847.9	1	3	3	4	0.000149	0.586
BK_213069_M4M6_Deamidation	M6	BK_213069_M6	BK_213069_BandM6_Deamidated_KarnSecretedAA_IPImouseDB	IPI:IPI00000003.1| a3 secreted (false ipi number)	IPI00000003	Karn_secreted_aa_IPImouse_v3.87.fasta	7893.1	1	6	10	22	0.000822	1
BK_213069_M4M6_Deamidation	M6	BK_213069_M6	BK_213069_BandM6_Deamidated_KarnSecretedAA_IPImouseDB	IPI:IPI00000002.1| a2 secreted (false ipi number)	IPI00000002	Karn_secreted_aa_IPImouse_v3.87.fasta	8045.4	1	10	22	75	0.0028	0.9
BK_213069_M4M6_Deamidation	M6	BK_213069_M6	BK_213069_BandM6_Deamidated_KarnSecretedAA_IPImouseDB	PH domain leucine-rich repeat-containing protein phosphatase 1	IPI00172310	Karn_secreted_aa_IPImouse_v3.87.fasta	182368	0.998	2	2	2	7.47e-05	0.0296
BK_213069_M4M6_Deamidation	M6	BK_213069_M6	BK_213069_BandM6_Deamidated_KarnSecretedAA_IPImouseDB	Uncharacterized protein	IPI00229332-R,IPI00331534-R,IPI00387486-R,IPI00751934-R		0	0.998	2	2	2	7.47e-05	0
BK_213069_M4M6_Deamidation	M6	BK_213069_M6	BK_213069_BandM6_Deamidated_KarnSecretedAA_IPImouseDB	Exocrine gland-secreting peptide 38	IPI00880516	Karn_secreted_aa_IPImouse_v3.87.fasta	9174.2	1	3	3	3	0.000112	0.375
BK_213069_M4M6_Deamidation	M6	BK_213069_M6	BK_213069_BandM6_Deamidated_KarnSecretedAA_IPImouseDB	Haptoglobin	IPI00409148	Karn_secreted_aa_IPImouse_v3.87.fasta	38752	1	3	4	7	0.000262	0.0922
BK_213069_M4M6_Deamidation	M6	BK_213069_M6	BK_213069_BandM6_Deamidated_KarnSecretedAA_IPImouseDB	exocrine gland-secreting peptide 31	IPI00881661	Karn_secreted_aa_IPImouse_v3.87.fasta	13467.2	1	3	3	4	0.000149	0.219
BK_213069_M4M6_Deamidation	M6	BK_213069_M6	BK_213069_BandM6_Deamidated_KarnSecretedAA_IPImouseDB	palmitoyl-protein thioesterase-like protein	IPI00471320	Karn_secreted_aa_IPImouse_v3.87.fasta	15768.6	1	5	7	10	0.000374	0.474
BK_213069_M4M6_Deamidation	M6	BK_213069_M6	BK_213069_BandM6_Deamidated_KarnSecretedAA_IPImouseDB	Uncharacterized protein	IPI00187557	Karn_secreted_aa_IPImouse_v3.87.fasta	18469.8	1	20	35	266	0.00994	0.73
BK_213069_M4M6_Deamidation	M6	BK_213069_M6	BK_213069_BandM6_Deamidated_KarnSecretedAA_IPImouseDB	Exocrine gland-secreting peptide 16	IPI00880824	Karn_secreted_aa_IPImouse_v3.87.fasta	9898.4	0.998	2	4	6	0.000224	0.424
BK_213069_M4M6_Deamidation	M6	BK_213069_M6	BK_213069_BandM6_Deamidated_KarnSecretedAA_IPImouseDB	hypothetical protein LOC545677	IPI00605904	Karn_secreted_aa_IPImouse_v3.87.fasta	13261	1	6	8	15	0.000561	0.513
BK_213069_M4M6_Deamidation	M6	BK_213069_M6	BK_213069_BandM6_Deamidated_KarnSecretedAA_IPImouseDB	Major urinary protein 4	IPI00115241	Karn_secreted_aa_IPImouse_v3.87.fasta	20542.6	1	15	38	106	0.00396	0.753
BK_213069_M4M6_Deamidation	M6	BK_213069_M6	BK_213069_BandM6_Deamidated_KarnSecretedAA_IPImouseDB	ATP-binding cassette, sub-family A (ABC1), member 14	IPI00420146-R		0	0.998	2	2	2	7.47e-05	0
BK_213069_M4M6_Deamidation	M6	BK_213069_M6	BK_213069_BandM6_Deamidated_KarnSecretedAA_IPImouseDB	Major urinary protein 5	IPI00115243,IPI00914689	Karn_secreted_aa_IPImouse_v3.87.fasta	20933.6	0.914	1	1	3	0.000112	0.2
BK_213069_M4M6_Deamidation	M6	BK_213069_M6	BK_213069_BandM6_Deamidated_KarnSecretedAA_IPImouseDB	Uncharacterized protein	IPI00463193	Karn_secreted_aa_IPImouse_v3.87.fasta	18508.6	1	9	21	113	0.00422	0.687
BK_213069_M4M6_Deamidation	M6	BK_213069_M6	BK_213069_BandM6_Deamidated_KarnSecretedAA_IPImouseDB	ATP-binding cassette, sub-family A (ABC1), member 14	IPI00420146	Karn_secreted_aa_IPImouse_v3.87.fasta	192280	0.998	2	2	2	7.47e-05	0.0357
BK_213069_M4M6_Deamidation	M6	BK_213069_M6	BK_213069_BandM6_Deamidated_KarnSecretedAA_IPImouseDB	Deoxyribonuclease-1	IPI00308684,IPI00881891	Karn_secreted_aa_IPImouse_v3.87.fasta	32027.9	0.999	2	2	2	7.47e-05	0.0669
BK_213069_M4M6_Deamidation	M6	BK_213069_M6	BK_213069_BandM6_Deamidated_KarnSecretedAA_IPImouseDB	Isoform 1 of Keratin, type I cytoskeletal 10	IPI00755181,IPI00798492,IPI00828744,IPI01008564	Karn_secreted_aa_IPImouse_v3.87.fasta	57771.3	1	4	5	11	0.000411	0.0667
BK_213069_M4M6_Deamidation	M6	BK_213069_M6	BK_213069_BandM6_Deamidated_KarnSecretedAA_IPImouseDB	Uncharacterized protein	IPI00139301,IPI00470126	Karn_secreted_aa_IPImouse_v3.87.fasta	61768	0.998	2	2	8	0.000299	0.071
BK_213069_M4M6_Deamidation	M6	BK_213069_M6	BK_213069_BandM6_Deamidated_KarnSecretedAA_IPImouseDB	IPI:IPI00000036.1| bg10p secreted (false ipi number)	IPI00000036,IPI00000041	Karn_secreted_aa_IPImouse_v3.87.fasta	9932.8	1	3	3	6	0.000224	0.279
BK_213069_M4M6_Deamidation	M6	BK_213069_M6	BK_213069_BandM6_Deamidated_KarnSecretedAA_IPImouseDB	Putative uncharacterized protein	IPI00458476	Karn_secreted_aa_IPImouse_v3.87.fasta	20992.1	0.998	2	2	2	7.47e-05	0.152
BK_213069_M4M6_Deamidation	M6	BK_213069_M6	BK_213069_BandM6_Deamidated_KarnSecretedAA_IPImouseDB	Exocrine gland-secreting peptide 15	IPI00881868	Karn_secreted_aa_IPImouse_v3.87.fasta	9879.6	1	3	3	10	0.000374	0.529
BK_213069_M4M6_Deamidation	M6	BK_213069_M6	BK_213069_BandM6_Deamidated_KarnSecretedAA_IPImouseDB	Keratin, type I cytoskeletal 14	IPI00227140	Karn_secreted_aa_IPImouse_v3.87.fasta	52868.1	0.998	2	2	2	7.47e-05	0.0785
BK_213069_M4M6_Deamidation	M6	BK_213069_M6	BK_213069_BandM6_Deamidated_KarnSecretedAA_IPImouseDB	Androgen-binding protein epsilon	IPI00411016,IPI00955362	Karn_secreted_aa_IPImouse_v3.87.fasta	12956.9	1	12	21	176	0.00658	0.746
BK_213069_M4M6_Deamidation	M6	BK_213069_M6	BK_213069_BandM6_Deamidated_KarnSecretedAA_IPImouseDB	Uncharacterized protein	IPI00621231	Karn_secreted_aa_IPImouse_v3.87.fasta	19394.4	1	8	14	29	0.00108	0.456
BK_213069_M4M6_Deamidation	M6	BK_213069_M6	BK_213069_BandM6_Deamidated_KarnSecretedAA_IPImouseDB	exocrine gland-secreting peptide 6 precursor	IPI00855058	Karn_secreted_aa_IPImouse_v3.87.fasta	15075.7	1	5	7	11	0.000411	0.515
BK_213069_M4M6_Deamidation	M6	BK_213069_M6	BK_213069_BandM6_Deamidated_KarnSecretedAA_IPImouseDB	Prolow-density lipoprotein receptor-related protein 1	IPI00119063-R		0	0.998	2	2	2	7.47e-05	0
BK_213069_M4M6_Deamidation	M6	BK_213069_M6	BK_213069_BandM6_Deamidated_KarnSecretedAA_IPImouseDB	Exocrine gland-secreting peptide 18	IPI00880664	Karn_secreted_aa_IPImouse_v3.87.fasta	10704.5	1	4	4	7	0.000262	0.352
BK_213069_M4M6_Deamidation	M6	BK_213069_M6	BK_213069_BandM6_Deamidated_KarnSecretedAA_IPImouseDB	hypothetical protein LOC627178	IPI00986128	Karn_secreted_aa_IPImouse_v3.87.fasta	20584.3	1	3	5	7	0.000262	0.279
BK_213069_M4M6_Deamidation	M6	BK_213069_M6	BK_213069_BandM6_Deamidated_KarnSecretedAA_IPImouseDB	Uncharacterized protein	IPI00649258	Karn_secreted_aa_IPImouse_v3.87.fasta	13216.4	0.998	2	3	5	0.000187	0.479
BK_213069_M4M6_Deamidation	M6	BK_213069_M6	BK_213069_BandM6_Deamidated_KarnSecretedAA_IPImouseDB	Prolactin-inducible protein homolog	IPI00113711	Karn_secreted_aa_IPImouse_v3.87.fasta	16823.3	1	6	21	86	0.00321	0.452
BK_213069_M4M6_Deamidation	M6	BK_213069_M6	BK_213069_BandM6_Deamidated_KarnSecretedAA_IPImouseDB	BAP28 protein	IPI00411022	Karn_secreted_aa_IPImouse_v3.87.fasta	242078	0.998	2	2	3	0.000112	0.0145
BK_213069_M4M6_Deamidation	M6	BK_213069_M6	BK_213069_BandM6_Deamidated_KarnSecretedAA_IPImouseDB	Lacrein	IPI00463722	Karn_secreted_aa_IPImouse_v3.87.fasta	10459.9	1	5	8	114	0.00426	0.479
BK_213069_M4M6_Deamidation	M6	BK_213069_M6	BK_213069_BandM6_Deamidated_KarnSecretedAA_IPImouseDB	Uncharacterized protein	IPI00118165,IPI00880701,IPI00881128	Karn_secreted_aa_IPImouse_v3.87.fasta	16031.7	1	9	15	32	0.0012	0.604
BK_213069_M4M6_Deamidation	M6	BK_213069_M6	BK_213069_BandM6_Deamidated_KarnSecretedAA_IPImouseDB	Anterior gradient protein 2 homolog	IPI00129857	Karn_secreted_aa_IPImouse_v3.87.fasta	19920.8	0.998	2	2	2	7.47e-05	0.126
BK_213069_M4M6_Deamidation	M6	BK_213069_M6	BK_213069_BandM6_Deamidated_KarnSecretedAA_IPImouseDB	hypothetical protein LOC666927	IPI00649591	Karn_secreted_aa_IPImouse_v3.87.fasta	13132.9	0.998	2	3	6	0.000224	0.311
BK_213069_M4M6_Deamidation	M6	BK_213069_M6	BK_213069_BandM6_Deamidated_KarnSecretedAA_IPImouseDB	IPI:IPI00000029.1| bg3p secreted (false ipi number)	IPI00000029,IPI00850058	Karn_secreted_aa_IPImouse_v3.87.fasta	12766.5	1	7	7	19	0.00071	0.75
BK_213069_M4M6_Deamidation	M6	BK_213069_M6	BK_213069_BandM6_Deamidated_KarnSecretedAA_IPImouseDB	IPI:IPI00000017.1| a20 secreted (false ipi number)	IPI00000017	Karn_secreted_aa_IPImouse_v3.87.fasta	7935.2	1	11	29	277	0.0104	1
END OF FILE
BK_213069_M5, Protein report created on 07/16/2015
Experiment: BK_213069_M5_Deam_SemiTrp
	Peak List Generator: unknown
		Version: unknown
		Charge States Calculated: unknown
		Deisotoped: unknown
		Textual Annotation: unknown
	Database Set: 1 Database
		Database Name: Karn_secreted_aa_IPImouse_v3.87.fasta
			Version: unknown
			Taxonomy: All Entries
			Number of Proteins: 59589
		Does database contain common contaminants?: unknown
	Search Engine Set: 1 Search Engine
		Search Engine: Sequest
			Version: 1.3.0.339
			Samples: All Samples
			Fragment Tolerance: 0.80 Da (Monoisotopic)
			Parent Tolerance: 10.0 PPM (Monoisotopic)
			Fixed Modifications:
			Variable Modifications: +1 on N (Deamidation), +16 on M (Oxidation), +57 on C (Carbamidomethyl)
			Database: Karn_secreted_aa_IPImouse_v3.87.fasta (unknown version, 59589 entries)
			Digestion Enzyme: Trypsin
			Max Missed Cleavages: 2
			Probability Model:
				BK_213069_BandM5_Deamidated_KarnSecretedAA_IPImouseDB: Peptide Prophet with Delta Mass Correction [+2 and below,+3,+4,+5,+6,+7 and above]
	Scaffold: Version: Scaffold_4.4.1.1
		Modification Metadata Set: Unknown modifications
			Source: Unknown
			Comment:
		Protein Grouping Strategy: Experiment-wide grouping with binary peptide-protein weights
		Peptide Thresholds: 95.0% minimum
		Protein Thresholds: 99.0% minimum and 2 peptides minimum
		Peptide FDR: 0.2% (Decoy)
		Protein FDR: 1.6% (Decoy)
		GO Annotation Source(s): Unknown
Experiment name	Biological sample category	Biological sample name	MS/MS sample name	Protein name	Protein accession numbers	Database sources	Protein molecular weight (Da)	Protein identification probability	Exclusive unique peptide count	Exclusive unique spectrum count	Exclusive spectrum count	Percentage of total spectra	Percentage sequence coverage
BK_213069_M5_Deam_SemiTrp	Uncategorized Sample	BandM5	BK_213069_BandM5_Deamidated_KarnSecretedAA_IPImouseDB	major urinary protein 5 precursor	IPI00914689	Karn_secreted_aa_IPImouse_v3.87.fasta	20933.6	0.998	2	2	4	0.000198	0.289
BK_213069_M5_Deam_SemiTrp	Uncategorized Sample	BandM5	BK_213069_BandM5_Deamidated_KarnSecretedAA_IPImouseDB	palmitoyl-protein thioesterase-like protein	IPI00471320	Karn_secreted_aa_IPImouse_v3.87.fasta	15768.6	0.998	2	2	2	9.92e-05	0.141
BK_213069_M5_Deam_SemiTrp	Uncategorized Sample	BandM5	BK_213069_BandM5_Deamidated_KarnSecretedAA_IPImouseDB	Glutathione S-transferase omega-1	IPI00114285	Karn_secreted_aa_IPImouse_v3.87.fasta	27498.6	1	3	3	3	0.000149	0.142
BK_213069_M5_Deam_SemiTrp	Uncategorized Sample	BandM5	BK_213069_BandM5_Deamidated_KarnSecretedAA_IPImouseDB	Serum albumin	IPI00131695	Karn_secreted_aa_IPImouse_v3.87.fasta	68692.9	1	4	4	7	0.000347	0.0987
BK_213069_M5_Deam_SemiTrp	Uncategorized Sample	BandM5	BK_213069_BandM5_Deamidated_KarnSecretedAA_IPImouseDB	trypsinogen 7	IPI00131674	Karn_secreted_aa_IPImouse_v3.87.fasta	26422.1	1	3	3	5	0.000248	0.0729
BK_213069_M5_Deam_SemiTrp	Uncategorized Sample	BandM5	BK_213069_BandM5_Deamidated_KarnSecretedAA_IPImouseDB	Uncharacterized protein	IPI00785226	Karn_secreted_aa_IPImouse_v3.87.fasta	39818.5	1	4	4	6	0.000298	0.15
BK_213069_M5_Deam_SemiTrp	Uncategorized Sample	BandM5	BK_213069_BandM5_Deamidated_KarnSecretedAA_IPImouseDB	Exocrine gland-secreting peptide 18	IPI00880664	Karn_secreted_aa_IPImouse_v3.87.fasta	10704.5	0.998	2	2	3	0.000149	0.165
BK_213069_M5_Deam_SemiTrp	Uncategorized Sample	BandM5	BK_213069_BandM5_Deamidated_KarnSecretedAA_IPImouseDB	IPI:IPI00000038.1| bg12 secreted (false ipi number)	IPI00000038,IPI01008671	Karn_secreted_aa_IPImouse_v3.87.fasta	12774.5	0.999	2	2	3	0.000149	0.472
BK_213069_M5_Deam_SemiTrp	Uncategorized Sample	BandM5	BK_213069_BandM5_Deamidated_KarnSecretedAA_IPImouseDB	lactoperoxidase	IPI00133770	Karn_secreted_aa_IPImouse_v3.87.fasta	80126.1	1	22	27	68	0.00337	0.324
BK_213069_M5_Deam_SemiTrp	Uncategorized Sample	BandM5	BK_213069_BandM5_Deamidated_KarnSecretedAA_IPImouseDB	Keratin, type II cytoskeletal 2 epidermal	IPI00622240	Karn_secreted_aa_IPImouse_v3.87.fasta	70923.6	1	3	3	6	0.000298	0.0453
BK_213069_M5_Deam_SemiTrp	Uncategorized Sample	BandM5	BK_213069_BandM5_Deamidated_KarnSecretedAA_IPImouseDB	Deoxyribonuclease-1	IPI00308684,IPI00881891	Karn_secreted_aa_IPImouse_v3.87.fasta	32027.9	1	6	6	19	0.000942	0.165
BK_213069_M5_Deam_SemiTrp	Uncategorized Sample	BandM5	BK_213069_BandM5_Deamidated_KarnSecretedAA_IPImouseDB	Polymeric immunoglobulin receptor	IPI00310059	Karn_secreted_aa_IPImouse_v3.87.fasta	84998.4	1	8	8	11	0.000545	0.14
BK_213069_M5_Deam_SemiTrp	Uncategorized Sample	BandM5	BK_213069_BandM5_Deamidated_KarnSecretedAA_IPImouseDB	Putative uncharacterized protein	IPI00458476	Karn_secreted_aa_IPImouse_v3.87.fasta	20992.1	1	5	6	11	0.000545	0.337
BK_213069_M5_Deam_SemiTrp	Uncategorized Sample	BandM5	BK_213069_BandM5_Deamidated_KarnSecretedAA_IPImouseDB	Exocrine gland-secreting peptide 15	IPI00881868	Karn_secreted_aa_IPImouse_v3.87.fasta	9879.6	0.998	2	2	4	0.000198	0.247
BK_213069_M5_Deam_SemiTrp	Uncategorized Sample	BandM5	BK_213069_BandM5_Deamidated_KarnSecretedAA_IPImouseDB	Carbonic anhydrase 6	IPI00114881	Karn_secreted_aa_IPImouse_v3.87.fasta	36495.2	1	7	8	12	0.000595	0.262
BK_213069_M5_Deam_SemiTrp	Uncategorized Sample	BandM5	BK_213069_BandM5_Deamidated_KarnSecretedAA_IPImouseDB	IPI:IPI00000044.1| bg20 secreted (false ipi number)	IPI00000044,IPI01026905	Karn_secreted_aa_IPImouse_v3.87.fasta	12606.3	1	14	16	61	0.00302	0.865
BK_213069_M5_Deam_SemiTrp	Uncategorized Sample	BandM5	BK_213069_BandM5_Deamidated_KarnSecretedAA_IPImouseDB	78 kDa glucose-regulated protein	IPI00319992	Karn_secreted_aa_IPImouse_v3.87.fasta	72423.6	0.998	2	2	2	9.92e-05	0.0351
BK_213069_M5_Deam_SemiTrp	Uncategorized Sample	BandM5	BK_213069_BandM5_Deamidated_KarnSecretedAA_IPImouseDB	Cathepsin L1	IPI00128154	Karn_secreted_aa_IPImouse_v3.87.fasta	37547.5	0.998	2	2	4	0.000198	0.0958
BK_213069_M5_Deam_SemiTrp	Uncategorized Sample	BandM5	BK_213069_BandM5_Deamidated_KarnSecretedAA_IPImouseDB	Keratin, type I cytoskeletal 42	IPI00468696	Karn_secreted_aa_IPImouse_v3.87.fasta	50133.6	0.998	2	2	3	0.000149	0.106
BK_213069_M5_Deam_SemiTrp	Uncategorized Sample	BandM5	BK_213069_BandM5_Deamidated_KarnSecretedAA_IPImouseDB	Uncharacterized protein	IPI00463193	Karn_secreted_aa_IPImouse_v3.87.fasta	18508.6	1	11	18	109	0.0054	0.761
BK_213069_M5_Deam_SemiTrp	Uncategorized Sample	BandM5	BK_213069_BandM5_Deamidated_KarnSecretedAA_IPImouseDB	IPI:IPI00000028.1| bg2 secreted (false ipi number)	IPI00000028,IPI00411016,IPI00955362	Karn_secreted_aa_IPImouse_v3.87.fasta	12857.8	1	12	16	90	0.00446	0.716
BK_213069_M5_Deam_SemiTrp	Uncategorized Sample	BandM5	BK_213069_BandM5_Deamidated_KarnSecretedAA_IPImouseDB	hypothetical protein LOC77763	IPI00986115-R		0	0.998	2	2	2	9.92e-05	0
BK_213069_M5_Deam_SemiTrp	Uncategorized Sample	BandM5	BK_213069_BandM5_Deamidated_KarnSecretedAA_IPImouseDB	Keratin, type I cytoskeletal 28	IPI00658923	Karn_secreted_aa_IPImouse_v3.87.fasta	50346.9	0.998	2	3	5	0.000248	0.0541
BK_213069_M5_Deam_SemiTrp	Uncategorized Sample	BandM5	BK_213069_BandM5_Deamidated_KarnSecretedAA_IPImouseDB	Keratin, type II cytoskeletal 6A	IPI00131368,IPI00762364	Karn_secreted_aa_IPImouse_v3.87.fasta	59336.7	0.998	2	2	2	9.92e-05	0.038
BK_213069_M5_Deam_SemiTrp	Uncategorized Sample	BandM5	BK_213069_BandM5_Deamidated_KarnSecretedAA_IPImouseDB	IPI:IPI00000002.1| a2 secreted (false ipi number)	IPI00000002,IPI00127754	Karn_secreted_aa_IPImouse_v3.87.fasta	10288.4	1	7	11	22	0.00109	0.657
BK_213069_M5_Deam_SemiTrp	Uncategorized Sample	BandM5	BK_213069_BandM5_Deamidated_KarnSecretedAA_IPImouseDB	protease, serine, 1	IPI00130391,IPI00395100,IPI00719897	Karn_secreted_aa_IPImouse_v3.87.fasta	26134.5	1	5	5	17	0.000843	0.0732
BK_213069_M5_Deam_SemiTrp	Uncategorized Sample	BandM5	BK_213069_BandM5_Deamidated_KarnSecretedAA_IPImouseDB	Aldehyde dehydrogenase	IPI00890112	Karn_secreted_aa_IPImouse_v3.87.fasta	50629.7	1	6	6	6	0.000298	0.159
BK_213069_M5_Deam_SemiTrp	Uncategorized Sample	BandM5	BK_213069_BandM5_Deamidated_KarnSecretedAA_IPImouseDB	Uncharacterized protein	IPI00118165,IPI00880701,IPI00881128	Karn_secreted_aa_IPImouse_v3.87.fasta	16031.7	1	3	4	13	0.000645	0.236
BK_213069_M5_Deam_SemiTrp	Uncategorized Sample	BandM5	BK_213069_BandM5_Deamidated_KarnSecretedAA_IPImouseDB	cystatin-related protein 1-like	IPI00457811	Karn_secreted_aa_IPImouse_v3.87.fasta	20372.3	1	5	8	31	0.00154	0.274
BK_213069_M5_Deam_SemiTrp	Uncategorized Sample	BandM5	BK_213069_BandM5_Deamidated_KarnSecretedAA_IPImouseDB	Clusterin	IPI00320420	Karn_secreted_aa_IPImouse_v3.87.fasta	51656.1	1	4	4	8	0.000397	0.141
BK_213069_M5_Deam_SemiTrp	Uncategorized Sample	BandM5	BK_213069_BandM5_Deamidated_KarnSecretedAA_IPImouseDB	Zonadhesin	IPI00352528,IPI00944148,IPI00986078	Karn_secreted_aa_IPImouse_v3.87.fasta	579886	1	2	2	2	9.92e-05	0.0113
BK_213069_M5_Deam_SemiTrp	Uncategorized Sample	BandM5	BK_213069_BandM5_Deamidated_KarnSecretedAA_IPImouseDB	Isoform 2 of Protein OS-9	IPI00230353,IPI00947566	Karn_secreted_aa_IPImouse_v3.87.fasta	76108.9	0.998	2	2	2	9.92e-05	0.0729
BK_213069_M5_Deam_SemiTrp	Uncategorized Sample	BandM5	BK_213069_BandM5_Deamidated_KarnSecretedAA_IPImouseDB	Nucleobindin-2	IPI00309704,IPI00911151	Karn_secreted_aa_IPImouse_v3.87.fasta	50305.4	1	5	8	11	0.000545	0.167
BK_213069_M5_Deam_SemiTrp	Uncategorized Sample	BandM5	BK_213069_BandM5_Deamidated_KarnSecretedAA_IPImouseDB	exocrine gland-secreting peptide 6 precursor	IPI00855058	Karn_secreted_aa_IPImouse_v3.87.fasta	15075.7	1	6	9	18	0.000893	0.463
BK_213069_M5_Deam_SemiTrp	Uncategorized Sample	BandM5	BK_213069_BandM5_Deamidated_KarnSecretedAA_IPImouseDB	keratin, type I cytoskeletal 10	IPI00755181,IPI00798492,IPI00828744,IPI01008564	Karn_secreted_aa_IPImouse_v3.87.fasta	57771.3	1	3	3	9	0.000446	0.0731
BK_213069_M5_Deam_SemiTrp	Uncategorized Sample	BandM5	BK_213069_BandM5_Deamidated_KarnSecretedAA_IPImouseDB	IPI:IPI00000003.1| a3 secreted (false ipi number)	IPI00000003,IPI00379634,IPI00987792	Karn_secreted_aa_IPImouse_v3.87.fasta	10061.9	1	5	6	8	0.000397	0.9
BK_213069_M5_Deam_SemiTrp	Uncategorized Sample	BandM5	BK_213069_BandM5_Deamidated_KarnSecretedAA_IPImouseDB	Desmoplakin	IPI00553419,IPI00668429	Karn_secreted_aa_IPImouse_v3.87.fasta	332920	0.998	2	2	3	0.000149	0.00694
BK_213069_M5_Deam_SemiTrp	Uncategorized Sample	BandM5	BK_213069_BandM5_Deamidated_KarnSecretedAA_IPImouseDB	Uncharacterized protein	IPI00348531,IPI00621231	Karn_secreted_aa_IPImouse_v3.87.fasta	19366.4	1	4	5	12	0.000595	0.275
BK_213069_M5_Deam_SemiTrp	Uncategorized Sample	BandM5	BK_213069_BandM5_Deamidated_KarnSecretedAA_IPImouseDB	Haptoglobin	IPI00409148	Karn_secreted_aa_IPImouse_v3.87.fasta	38752	1	8	9	20	0.000992	0.265
BK_213069_M5_Deam_SemiTrp	Uncategorized Sample	BandM5	BK_213069_BandM5_Deamidated_KarnSecretedAA_IPImouseDB	gastric triacylglycerol lipase-like	IPI00874578	Karn_secreted_aa_IPImouse_v3.87.fasta	44669.6	1	4	6	14	0.000694	0.228
BK_213069_M5_Deam_SemiTrp	Uncategorized Sample	BandM5	BK_213069_BandM5_Deamidated_KarnSecretedAA_IPImouseDB	hypothetical protein LOC666927	IPI00649591	Karn_secreted_aa_IPImouse_v3.87.fasta	13132.9	1	2	2	4	0.000198	0.269
BK_213069_M5_Deam_SemiTrp	Uncategorized Sample	BandM5	BK_213069_BandM5_Deamidated_KarnSecretedAA_IPImouseDB	gastric triacylglycerol lipase-like	IPI00988577,IPI00988993	Karn_secreted_aa_IPImouse_v3.87.fasta	44835.1	1	12	13	35	0.00174	0.288
BK_213069_M5_Deam_SemiTrp	Uncategorized Sample	BandM5	BK_213069_BandM5_Deamidated_KarnSecretedAA_IPImouseDB	Uncharacterized protein	IPI00275210	Karn_secreted_aa_IPImouse_v3.87.fasta	20419.5	1	5	6	11	0.000545	0.371
BK_213069_M5_Deam_SemiTrp	Uncategorized Sample	BandM5	BK_213069_BandM5_Deamidated_KarnSecretedAA_IPImouseDB	IPI:IPI00000029.1| bg3p secreted (false ipi number)	IPI00000029,IPI00850058,IPI00986162	Karn_secreted_aa_IPImouse_v3.87.fasta	12766.5	1	3	3	7	0.000347	0.227
BK_213069_M5_Deam_SemiTrp	Uncategorized Sample	BandM5	BK_213069_BandM5_Deamidated_KarnSecretedAA_IPImouseDB	Isoform 1 of Sulfhydryl oxidase 1	IPI00223231,IPI00469211,IPI00788412	Karn_secreted_aa_IPImouse_v3.87.fasta	82786.5	1	8	9	14	0.000694	0.14
BK_213069_M5_Deam_SemiTrp	Uncategorized Sample	BandM5	BK_213069_BandM5_Deamidated_KarnSecretedAA_IPImouseDB	Keratin, type II cytoskeletal 1b	IPI00462140	Karn_secreted_aa_IPImouse_v3.87.fasta	61359.9	0.998	2	3	14	0.000694	0.0594
BK_213069_M5_Deam_SemiTrp	Uncategorized Sample	BandM5	BK_213069_BandM5_Deamidated_KarnSecretedAA_IPImouseDB	hypothetical protein LOC627178	IPI00986128	Karn_secreted_aa_IPImouse_v3.87.fasta	20584.3	1	2	3	4	0.000198	0.145
BK_213069_M5_Deam_SemiTrp	Uncategorized Sample	BandM5	BK_213069_BandM5_Deamidated_KarnSecretedAA_IPImouseDB	UPF0762 protein C6orf58 homolog	IPI00471102	Karn_secreted_aa_IPImouse_v3.87.fasta	38285.3	1	10	15	35	0.00174	0.323
BK_213069_M5_Deam_SemiTrp	Uncategorized Sample	BandM5	BK_213069_BandM5_Deamidated_KarnSecretedAA_IPImouseDB	Uncharacterized protein	IPI00122312,IPI00990997	Karn_secreted_aa_IPImouse_v3.87.fasta	49393.1	1	4	4	7	0.000347	0.142
BK_213069_M5_Deam_SemiTrp	Uncategorized Sample	BandM5	BK_213069_BandM5_Deamidated_KarnSecretedAA_IPImouseDB	Isoform 2 of Lactadherin	IPI00322712,IPI00411071	Karn_secreted_aa_IPImouse_v3.87.fasta	51241.4	1	6	6	8	0.000397	0.183
BK_213069_M5_Deam_SemiTrp	Uncategorized Sample	BandM5	BK_213069_BandM5_Deamidated_KarnSecretedAA_IPImouseDB	Sulfated glycoprotein 1	IPI00321190,IPI00928070,IPI00928204,IPI00928284,IPI00928320,IPI00928581	Karn_secreted_aa_IPImouse_v3.87.fasta	61420.9	1	3	3	3	0.000149	0.0628
BK_213069_M5_Deam_SemiTrp	Uncategorized Sample	BandM5	BK_213069_BandM5_Deamidated_KarnSecretedAA_IPImouseDB	Major urinary protein 4	IPI00115241	Karn_secreted_aa_IPImouse_v3.87.fasta	20542.6	1	19	28	65	0.00322	0.753
BK_213069_M5_Deam_SemiTrp	Uncategorized Sample	BandM5	BK_213069_BandM5_Deamidated_KarnSecretedAA_IPImouseDB	IPI:IPI00000033.1| bg7 secreted (false ipi number)	IPI00000033,IPI00758039	Karn_secreted_aa_IPImouse_v3.87.fasta	12586.2	1	4	4	25	0.00124	0.685
BK_213069_M5_Deam_SemiTrp	Uncategorized Sample	BandM5	BK_213069_BandM5_Deamidated_KarnSecretedAA_IPImouseDB	hypothetical protein LOC666931	IPI00986778	Karn_secreted_aa_IPImouse_v3.87.fasta	12901.2	1	4	5	13	0.000645	0.259
BK_213069_M5_Deam_SemiTrp	Uncategorized Sample	BandM5	BK_213069_BandM5_Deamidated_KarnSecretedAA_IPImouseDB	Actin, cytoplasmic 1	IPI00110850,IPI00136929,IPI00473320,IPI00652436,IPI00874482,IPI00986119,IPI00986681,IPI00989022,IPI01026775	Karn_secreted_aa_IPImouse_v3.87.fasta	41737.8	1	3	3	5	0.000248	0.104
BK_213069_M5_Deam_SemiTrp	Uncategorized Sample	BandM5	BK_213069_BandM5_Deamidated_KarnSecretedAA_IPImouseDB	Cathepsin D	IPI00111013,IPI00404551	Karn_secreted_aa_IPImouse_v3.87.fasta	44955	1	4	4	7	0.000347	0.149
BK_213069_M5_Deam_SemiTrp	Uncategorized Sample	BandM5	BK_213069_BandM5_Deamidated_KarnSecretedAA_IPImouseDB	Keratin, type II cytoskeletal 1	IPI00625729	Karn_secreted_aa_IPImouse_v3.87.fasta	65607.1	0.998	2	4	11	0.000545	0.0377
BK_213069_M5_Deam_SemiTrp	Uncategorized Sample	BandM5	BK_213069_BandM5_Deamidated_KarnSecretedAA_IPImouseDB	IPI:IPI00000048.1| bg24 secreted (false ipi number)	IPI00000048,IPI00280566	Karn_secreted_aa_IPImouse_v3.87.fasta	12535	1	10	12	25	0.00124	0.798
BK_213069_M5_Deam_SemiTrp	Uncategorized Sample	BandM5	BK_213069_BandM5_Deamidated_KarnSecretedAA_IPImouseDB	Lacrein	IPI00463722	Karn_secreted_aa_IPImouse_v3.87.fasta	10459.9	1	10	12	74	0.00367	0.553
BK_213069_M5_Deam_SemiTrp	Uncategorized Sample	BandM5	BK_213069_BandM5_Deamidated_KarnSecretedAA_IPImouseDB	IPI:IPI00000016.1| a19 secreted (false ipi number)	IPI00000016,IPI00409352	Karn_secreted_aa_IPImouse_v3.87.fasta	10016.8	0.998	2	2	2	9.92e-05	0.443
BK_213069_M5_Deam_SemiTrp	Uncategorized Sample	BandM5	BK_213069_BandM5_Deamidated_KarnSecretedAA_IPImouseDB	Prolactin-inducible protein homolog	IPI00113711	Karn_secreted_aa_IPImouse_v3.87.fasta	16823.3	1	6	10	16	0.000793	0.37
BK_213069_M5_Deam_SemiTrp	Uncategorized Sample	BandM5	BK_213069_BandM5_Deamidated_KarnSecretedAA_IPImouseDB	Keratin, type I cytoskeletal 14	IPI00227140	Karn_secreted_aa_IPImouse_v3.87.fasta	52868.1	1	5	5	9	0.000446	0.112
BK_213069_M5_Deam_SemiTrp	Uncategorized Sample	BandM5	BK_213069_BandM5_Deamidated_KarnSecretedAA_IPImouseDB	Keratin, type II cytoskeletal 5	IPI00139301,IPI00470126	Karn_secreted_aa_IPImouse_v3.87.fasta	61768	1	6	6	11	0.000545	0.0724
BK_213069_M5_Deam_SemiTrp	Uncategorized Sample	BandM5	BK_213069_BandM5_Deamidated_KarnSecretedAA_IPImouseDB	Uncharacterized protein	IPI00187557	Karn_secreted_aa_IPImouse_v3.87.fasta	18469.8	1	34	46	195	0.00967	0.804
BK_213069_M5_Deam_SemiTrp	Uncategorized Sample	BandM5	BK_213069_BandM5_Deamidated_KarnSecretedAA_IPImouseDB	IPI:IPI00000017.1| a20 secreted (false ipi number)	IPI00000017,IPI00606140	Karn_secreted_aa_IPImouse_v3.87.fasta	10104	1	16	22	60	0.00298	1
END OF FILE

## Sheet: Table S5
Table S5. Comprehensive data for the three different experiments
Protein name	Accession #	ID M1	ID M2	ID M3	ID M4	ID M5	ID M6	ID F1	ID F2	ID F3	ID F4	ID F5	ID F6	1D/tryp M	1D/try F	1D/Asp-N M	1D/Asp-N F
14-3-3 protein sigma	O70456	0.998	---	---	---	---	---	---	---	---	---	---	---	---	---	---	---
16.5 kDa submandibular gland glycoprotein	Q9DA65	---	---	---	---	---	---	---	---	---	---	---	---	1	0.999	0.998	1
78 kDa glucose-regulated protein	P20029	---	---	---	---	0.998	---	---	---	---	---	---	---	---	---	---	---
Abpa19	KM014050*	---	---	---	---	0.998	1	---	---	---	---	---	---	---	---	---	---
Abpa2	KM014043*	1	0.998	1	1	1	1	1	0.998	1	1	1	1	1	1	---	---
Abpa20	KM014051*	1	0.873	1	1	1	1	1	---	---	---	---	---	1	1	1	---
Abpa3	KM014044*	1	---	0.878	0.865	1	1	---	---	---	---	---	---	1	---	---	---
Abpa7-29	KM014045*	---	---	---	---	---	---	---	---	0.998	---	1	1	---	---	---	---
Abpbg10	KM014058*	---	---	---	---	---	1	---	---	---	---	---	---	---	---	---	---
Abpbg12	KM014060*	---	---	---	0.865	0.999	1	---	---	---	---	---	---	---	---	---	---
Abpbg19	KM014063*	1	---	0.998	---	0.999	---	---	---	---	---	---	---	---	---	---	---
Abpbg2	KM014055*	1	1	1	1	1	1	1	1	1	1	1	1	1	1	0.998	0.998
Abpbg20	KM014064*	---	---	---	1	1	1	---	---	---	---	---	0.998	1	1	---	---
Abpbg24	KM014066*	1	1	0.998	1	1	1	1	1	1	---	---	1	1	1	---	---
Abpbg3	KM014056*	0.998	0.873	1	---	1	1	---	---	---	---	---	---	---	---	---	---
Abpbg7	KM014057*	1	0.998	1	0.998	1	1	1	---	---	---	1	1	1	---	---	---
Actin, cytoplasmic 1	Q9QZ83	---	---	---	---	1	---	---	---	---	---	---	---	---	---	---	---
Aldehyde dehydrogenase	P47739	---	---	---	---	1	---	---	---	---	---	0.998	---	---	---	---	---
Anterior gradient protein 2 homolog	O88312	---	---	---	0.844	---	0.998	---	---	---	---	---	---	---	---	---	---
apolipoprotein B precursor	E9Q414	---	---	---	---	---	---	---	---	---	---	---	0.997	---	---	---	---
ATP-binding cassette, sub-family A (ABC1), member 14	Q6XBG3	---	---	---	0.998	---	0.998	---	---	---	0.998	---	---	---	---	---	---
AUMP	Q9EPV7	---	---	---	---	---	---	---	---	---	---	---	---	1	---	---	---
BAP28 protein	G3X9B1	---	0.998	---	---	---	0.998	---	---	---	---	---	---	---	---	---	---
Bile acyl-CoA synthetase	Q4LDG0	---	---	---	---	---	---	---	---	---	---	---	---	0.998	---	---	---
C2 domain-containing protein 3 (Fragment)	D3Z4D9,E9Q526,E9QL99	---	---	---	---	---	---	---	---	---	---	---	---	---	---	0.998	---
Cadherin EGF LAG seven-pass G-type receptor 1	O35161	---	---	---	---	---	---	---	---	---	---	---	---	0.998	---	---	---
Calcium-transporting ATPase type 2C member 1	Q80XR2	---	---	---	---	---	---	---	---	---	---	---	---	0.998	---	---	---
Carbonic anhydrase 6	P18761	---	---	---	---	---	---	---	---	---	---	---	---	1	1	---	---
Cathepsin L1	P06797	---	---	---	---	0.998	---	---	---	---	---	---	---	---	---	---	---
Clusterin	Q06890	---	---	---	---	1	---	---	---	---	---	---	---	---	---	---	---
Collagen alpha-2(I) chain	Q01149	---	---	---	---	---	---	---	0.998	---	---			---	---	---	---
Cystatin-related protein 1-like	Q9Z0H6	1	1	1	1	1	1	1	---	1	---	1	1	---	---	---	---
Deoxyribonuclease-1	P49183	---	---	---	---	1	0.999	---	---	---	1	1	---	1	1	---	---
Desmoplakin	E9PZW0	---	---	---	---	---	---	---	---	---	---	---	---	0.998	---	---	---
Discoidin domain-containing receptor 2	Q62371	---	---	---	---	---	---	---	---	---	0.998	---	---	---	---	---	---
DNA replication licensing factor MCM3	P25206	---	---	---	---	---	---	---	---	---	---	---	---	---	---	0.997	---
Epididymal secretory protein E1	Q9Z0J0	---	---	---	---	---	---	---	---	---	---	---	---	0.998	---	---	---
Exocrine gland-secreting peptide 15	A8R0U8	0.855	---	0.998	0.998	0.998	1	1	---	---	---	0.998	0.998	1	1	---	---
Exocrine gland-secreting peptide 16	A8R0U9	---	---	---	0.998	---	0.998	---	---	---	---	---	---	---	---	---	---
Exocrine gland-secreting peptide 18	A8R0V1	---	---	---	---	0.998	---	---	---	---	---	---	0.998	1	1	---	---
Exocrine gland-secreting peptide 31	A8R0W3	---	---	---	---	---	1	---	---	---	---	---	---	1	1	---	---
Exocrine gland-secreting peptide 38	A8R0X1	---	---	---	---	---	1	---	---	---	---	---	---	---	---	---	---
exocrine gland-secreting peptide 6 precursor	A8R0U0	1	---	0.878	0.998	1	1	1	---	---	---	1	1	---	---	1	0.998
Expressed sequence C85627	Q3TSA9	---	---	---	---	---	---	---	---	---	---	---	---	---	---	0.998	---
Fibrinogen gamma chain	Q3UER8	---	---	---	---	1	---	---	---	---	---	---	---	---	---	---	---
gastric triacylglycerol lipase-like	J3QME6	---	---	---	---	1	---	---	---	---	---	1	---	1	1	---	---
Glutathione S-transferase omega-1	O09131	---	1	---	---	1	---	---	1	---	---	---	---	0.998	---	---	---
Growth hormone receptor	P16882	---	---	---	---	---	---	---	---	---	---	---	---	---	0.998	---	---
Haptoglobin	Q61646	1	0.831	---	---	1	1	0.998	---	---	---	1	---	0.999	1	---	---
Histone-lysine N-methyltransferase MLL3	Q8BRH4	---	---	---	---	---	---	---	---	---	---	---	---	---	---	---	1
Huntingtin	G3X9H5	---	---	---	---	---	---	---	---	---	---	---	---	0.998	---	---	---
Hydrocephalus-inducing protein	Q80W93	---	---	---	---	---	---	0.998	0.998	---	0.998	---	---	---	0.998	---	---
Ig kappa chain C region	P01837	---	---	---	---	---	---	---	---	---	---	---	---	0.999	---	---	---
Isoform 1 of Dystonin	Q91ZU6	---	---	---	---	---	---	---	---	---	---	0.998	0.998	---	---	---	---
Isoform 1 of Endoplasmic reticulum metallopeptidase 1	Q3UVK0	---	---	---	---	---	---	0.998	---	---	---	---	---	---	---	---	---
Isoform 1 of Keratin, type I cytoskeletal 13	P08730	---	---	---	---	---	---	---	---	1	---	---	---	---	---	---	---
Isoform 1 of Neuropilin and tolloid-like protein 2	Q8BNJ6	---	---	---	---	---	---	---	---	---	0.998	---	---	---	---	---	---
Isoform 1 of Putative RNA polymerase II subunit B1 CTD phosphatase Rpap2	Q8VC34	---	---	---	---	---	---	---	---	---	0.998	---	---	---	---	---	---
Isoform 1 of Sulfhydryl oxidase 1	Q8BND5	---	---	---	---	1	---	---	---	---	---	---	---	---	---	---	---
Isoform 2 of Ankyrin-2	Q8C8R3	---	---	---	---	---	---	---	---	---	---	---	0.997	---	---	---	---
Isoform 2 of Astrotactin-1	Q61137-2	---	---	---	---	---	---	---	---	---	---	---	---	---	---	---	0.998
Isoform 2 of Cadherin EGF LAG seven-pass G-type receptor 2	Q9R0M0-2	---	---	---	---	---	---	---	---	---	---	---	---	---	---	---	0.998
Isoform 2 of Lactadherin	P21956	---	---	---	---	1	---	---	---	---	---	0.998	---	1	0.998	---	---
Isoform 2 of MAP7 domain-containing protein 3	A2AEY4-2	---	---	---	---	---	---	---	---	---	---	---	---	0.998	---	---	---
Isoform 2 of Nipped-B-like protein	Q6KCD5-2	---	---	---	---	---	---	---	---	---	---	---	---	---	---	---	1
Isoform 2 of Protein OS-9	Q8K2C7	---	---	---	---	0.998	---	---	---	---	---	---	---	---	---	---	---
Isoform 2 of Titin	A2ASS6-2	---	---	---	---	---	---	---	---	---	---	---	---	---	---	---	1
Isoform 7 of Disks large homolog 2	Q91XM9	---	---	---	---	---	---	---	---	---	0.998	---	---	---	---	---	---
Kallikrein-1	P15947	---	---	---	---	---	---	1	---	---	---	---	---	---	---	---	---
Keratin intermediate filament 16a	Q9EQD6	---	---	---	---	---	---	---	---	---	---	---	0.998	---	---	---	---
keratin Kb40	Q6IFT3	---	---	---	---	---	---	---	---	---	0.998	---	---	---	---	---	---
keratin, type I cytoskeletal 10	A2A513	0.855	1	0.998	1	1	1	0.998	1	---	1	1	1	1	1	---	---
Keratin, type I cytoskeletal 14	Q61781	---	---	---	---	1	0.998	---	---	---	---	---	1	---	---	---	---
Keratin, type I cytoskeletal 17	Q9QWL7	0.855	0.998	1	---	---	---	1	---	---	1	---	---	1	---	---	---
Keratin, type I cytoskeletal 28	A6BLY7	---	---	---	---	0.998	---	---	---	---	---	---	---	---	---	---	---
Keratin, type I cytoskeletal 42	Q6IFX2	---	---	---	---	0.998	---	---	---	---	---	1	---	1	---	---	---
Keratin, type II cytoskeletal 1	P04104	0.855	0.998	0.998	0.865	0.998	1	1	---	1	0.998	1	1	1	1	---	---
Keratin, type II cytoskeletal 1b	Q6IFZ6	0.855	1	0.998	---	0.998	---	---	0.998	0.998	1	---	0.998	---	---	---	---
Keratin, type II cytoskeletal 2 epidermal	Q3TTY5	---	1	0.863	1	1	0.914	---	---	---	0.998	---	0.998	1	0.998	---	---
Keratin, type II cytoskeletal 5	Q922U2	0.661	1	1	---	1	---	---	1	0.998	1	1	---	1	1	---	---
Keratin, type II cytoskeletal 6A & B	P50446	---	---	1	---	0.998	---	0.998	---	---	---	---	---	---	---	---	---
Keratin, type II cytoskeletal 75	Q8BGZ7	---	---	---	---	---	---	---	---	---	---	---	1	---	---	---	---
Kinesin-like protein	E9Q4K7	---	---	---	---	---	---	---	0.998	---	---	---	---	---	---	---	---
Lacrein	Q66VB7	1	1	1	1	1	1	1	1	1	1	1	1	1	1	---	---
lactoperoxidase	Q91WA0	---	---	---	---	1	---	---	---	---	---	1	---	1	1	---	---
Lactotransferrin	P08071	---	---	---	---	---	---	---	---	---	---	---	---	1	1	---	---
Leucine-rich repeat and WD repeat-containing protein KIAA1239	Q6P5U7	---	---	---	---	---	---	---	---	---	---	---	---	---	---	---	0.998
Lipase	Q3UT41	---	---	---	---	---	---	---	---	---	---	---	---	0.998	---	---	---
Lipocalin 11	A2BHR2	1	---	1	0.998	1	1	1	---	1	---	1	1	1	1	---	---
Low density lipoprotein-related protein 1B (Deleted in tumors)	A2API5	---	---	---	---	---	---	---	---	---	---	---	---	0.998	---	---	---
major urinary protein 2 precursor	A2AKN9	---	---	---	---	---	0.998	---	---	---	---	---	---	---	---	---	---
Major urinary protein 4	P11590	1	0.998	1	1	1	1	1	---	1	---	1	1	1	1	---	---
major urinary protein 5	P11591	---	---	---	---	0.998	0.914	---	---	---	---	---	---	1	---	---	---
MCG59630 (Mus musculus)	Q3UW77	1	0.873	0.998	1	---	1	---	0.998	0.998	---	---	1	1	1	---	---
Neuronal apoptosis inhibitory protein related sequence 5 (Fragment)	O09123	---	---	---	---	---	---	0.998	---	---	---	---	---	---	---	---	---
Novel palmitoyl protein thioesterase protein	B1AVM1	1	---	0.998	0.998	1	0.998	1	---	---	---	---	0.999	0.998	0.998	---	---
Novel protein	B1AZM5	---	---	---	---	---	---	---	---	---	---	---	---	0.998	0.998	---	---
Novel protein similar to odorant binding protein Ia Obp1a	A2AEN9	1	1	1	1	1	1	1	1	1	1	1	1	1	1	---	---
Novel protein similar to odorant binding protein Ib Obp1b	A2BHD2	1	---	1	0.865	1	1	1	1	1	1	1	1	1	1	---	---
Npdc1 protein	Q8CFL4	---	---	---	---	---	0.998	---	---	---	---	---	---	---	---	---	---
Nucleobindin-2	P81117	---	---	---	---	1	---	---	---	---	---	---	---	---	---	---	---
Odorant binding protein Ia(desmoplakin)	Q9D3H2	1	1	1	1	1	1	1	1	1	1	1	1	1	1	---	0.998
palmitoyl-protein thioesterase-like protein	Q8R2F8	0.998	0.998	---	0.998	0.998	1	---	---	---	---	---	---	---	---	---	---
Pancreatic lipase-related protein 1	Q5BKQ4	---	---	---	---	---	---	---	---	---	---	1	---	---	1	---	---
PH domain leucine-rich repeat-containing protein phosphatase 1	Q8CHE4	---	---	---	---	---	0.998	---	---	---	---	---	---	---	---	---	---
Pleckstrin homology domain-containing family G member 6	Q8R0J1	---	---	---	---	---	---	---	---	0.998	---	---	---	---	---	---	---
Polymeric immunoglobulin receptor	O70570	---	---	---	---	1	---	---	---	---	---	---	---	1	1	---	---
Probable G-protein coupled receptor 141	Q7TQP0	---	---	---	---	---	---	---	---	---	0.998	---	---	---	---	---	---
Probable G-protein coupled receptor 157	Q8C206	---	---	---	---	---	---	---	0.998	---	---	---	---	---	---	---	---
Prolactin-inducible protein homolog	P02816	1	---	0.878	1	1	1	1	---	1	---	---	---	1	1	---	---
Prolow-density lipoprotein receptor-related protein 1	Q91ZX7	---	---	---	---	---	0.998	---	---	---	---	---	---	0.998	---	---	---
Protease, serine, 1	Q9Z1R9	---	---	---	---	1	---	---	---	---	---	---	1	---	---	---	---
Protein Abca14	E9Q8F8	---	---	---	---	---	---	---	---	---	---	---	---	0.998	---	---	---
Protein Cntnap3	E9PY62	---	---	---	---	---	---	---	---	---	---	---	---	---	---	0.998	---
Protein Dnahc2	D3Z667	---	---	---	---	---	---	---	---	---	---	---	---	---	---	0.998	0.998
Protein Gm12887 (Mus musculus)	B9EKG4	1	---	0.878	0.984	1	1	---	---	---	---	---	---	---	---	---	---
Protein Gm15800	E9PX61,E9Q2E4	---	---	---	---	---	---	---	---	---	---	---	---	---	---	---	0.998
Protein HIRA	Q61666	---	---	---	---	---	---	---	---	---	---	---	---	---	---	---	0.998
Protein LEG1 homolog (Mus musculus)	Q8C6C9	---	---	---	---	1	---	---	---	---	---	---	1	1	---	0.998	---
protein piccolo isoform 1	Q9QYX7	---	---	---	---	---	---	---	---	---	---	---	---	---	---	---	0.998
Protein Sval2	Q99N75	1	0.998	1	0.865	1	1	1	1	1	---	0.998	1	1	1	---	---
Protocadherin Fat 3	Q8BNA6	---	---	---	---	---	---	---	---	---	---	---	---	0.998	---	---	---
Putative uncharacterized protein	Q3UYE3	1	---	---	---	1	1	1	---	---	---	---	---	---	---	---	---
Putative uncharacterized protein	Q9D0H8	---	---	---	---	---	---	---	---	---	---	---	1	---	---	---	---
RAS, guanyl releasing protein 3	Q6NZH9	---	---	---	---	---	---	---	---	0.998	---	---	---	---	---	---	---
Retroviral-like aspartic protease 1	Q09PK2	---	---	---	---	---	---	---	---	1	---	---	---	---	---	---	---
Serine/threonine-protein kinase TAO1	Q5F2E8	---	---	---	---	---	---	---	---	0.998	---	---	---	---	---	---	---
Serum albumin	P07724	---	---	---	---	1	---	---	---	---	---	---	---	---	---	---	---
Sulfated glycoprotein 1	Q3UFE8	---	---	---	---	1	---	---	---	---	---	---	---	1	0.998	---	---
Tetratricopeptide repeat protein 30A1	T30A1,T30A2,TT30B	---	---	---	---	---	---	---	---	---	---	---	---	0.998	---	---	---
titin isoform N2-A	E9Q8N1	---	---	---	---	---	---	---	1	0.998	---	---	---	1	1	---	---
Tropomodulin-1	P49813	---	---	---	---	---	---	1	0.998	0.998	---	---	---	---	---	---	---
Trypsinogen 7	Q9CPN9	---	---	---	---	1	---	---	---	---	---	---	---	---	---	---	---
Tudor domain-containing protein 1	Q99MV1	---	---	---	---	---	---	---	---	---	---	---	---	0.998	---	---	---
Ubiquitin carboxyl-terminal hydrolase	E9PV45	---	---	---	---	---	---	---	---	---	---	---	---	---	---	---	0.998
Uncharacterized protein	Q0VGU8	---	---	---	---	1	---	---	---	---	---	---	---	0.998	---	---	---
Uncharacterized protein	Q8BZG2	---	---	---	---	---	---	---	0.998	---	---	0.998	---	---	---	---	---
WAP four-disulfide core domain protein 12	Q9JHY3	---	---	---	---	---	---	---	---	---	---	---	---	1	---	---	---
Zonadhesin	O88799	---	---	---	---	1	---	---	---	---	---	---	1	---	---	---	---
*GenBank accession number (see also Table S6)

## Sheet: Table S6
Table S6. Abp accession numbers and coordinates (GRC m38/mm10)
GENE	GenBank Acc #	CHR	STRAND	mm9 coordinates		mm10 coordinates		LENGTH
B6_a1ψ	KM014069	7	n	32039982	32041416	31254963	31256397	1435
B6_bg1	KM014083	7	p	32048657	32050908	31263638	31265889	2252
B6_a2	KM014043	7	n	32075543	32076939	31290524	31291920	1397
B6_bg2	KM014055	7	p	32087682	32089952	31302663	31304933	2271
B6_bg3ψ	KM014056	7	n	32143937	32147206	31358918	31362187	3270
B6_a3	KM014044	7	p	32160507	32161931	31375488	31376912	1425
B6_bg4ψ	KM014084	7	n	32185931	32188316	31400912	31403297	2386
B6_a4ψ	KM014070	7	p	32194574	32195996	31409555	31410977	1423
B6_a28ψ	KM014081	7	p	32228722	32230136	31443703	31445117	1415
B6_bg5ψ	KM014085	7	n	32285081	32286475	31500062	31501456	1395
B6_a5ψ	KM014071	7	p	32292340	32293744	31507321	31508725	1405
B6_bg28ψ	KM014094	7	n	32329941	32331947	31544922	31546928	2007
B6_bg6ψ	KM014086	7	n	32402639	32404664	31617620	31619645	2026
B6_a6ψ	KM014072	7	p	32410499	32411928	31625480	31626909	1430
B6_bg7	KM014057	7	n	32488842	32490875	31703823	31705856	2034
B6_a7	KM014045	7	p	32497586	32498993	31712567	31713974	1408		Same as a29
B6_bg8ψ	KM014087	7	n	32563678	32565696	31778659	31780677	2019
B6_a8ψ	KM014073	7	p	32573178	32574586	31788159	31789567	1409
B6_bg9ψ	KM014088	7	n	32700132	32702523	31915113	31917504	2392
B6_a9ψ	KM014074	7	p	32709242	32710665	31924223	31925646	1424
B6_bg29ψ	KM014095	7	n	32797931	32799937	32012912	32014918	2007
B6_bg10ψ	KM014058	7	n	32877046	32879077	32092027	32094058	2032
B6_a10	KM014046	7	p	32885768	32887186	32100749	32102167	1419
B6_bg30ψ	KM014096	7	n	32931141	32933170	32146122	32148151	2030
B6_bg11	KM014059	7	n	32994236	32996260	32209217	32211241	2025
B6_a11	KM014047	7	p	33007756	33009172	32222737	32224153	1417		Same as a18
B6_bg12	KM014060	7	n	33110343	33112366	32325324	32327347	2024
B6_a12	KM014048	7	p	33119097	33120516	32334078	32335497	1420
B6_a29	KM014045	7	p	33226445	33227857	32441426	32442838	1413		Same as a7
B6_bg13ψ	KM014089	7	n	33292401	33294418	32507382	32509399	2018
B6_a13ψ	KM014075	7	p	33301910	33303318	32516891	32518299	1409
B6_bg14ψ	KM014090	7	n	33432547	33434939	32647528	32649920	2393
B6_a14ψ	KM014076	7	p	33441664	33443088	32656645	32658069	1425		Same as a16
B6_bg31ψ	KM014097	7	n	33530194	33532200	32745175	32747181	2007
B6_bg15ψ	KM014061	7	n	33612747	33614778	32827728	32829759	2032
B6_a15	KM014049	7	p	33621469	33622887	32836450	32837868	1419		Same as a17
B6_bg16ψ	KM014090	7	n	33659437	33661829	32874418	32876810	2393
B6_a16ψ	KM014076	7	p	33668554	33669978	32883535	32884959	1425		Same as a14
B6_bg32ψ	KM014097	7	n	33757093	33759099	32972074	32974080	2007
B6_bg17ψ	KM014061	7	n	33839646	33841677	33054627	33056658	2032
B6_a17	KM014049	7	p	33848364	33849782	33063345	33064763	1419		Same as a15
B6_bg33ψ	KM014098	7	n	33896570	33898596	33111551	33113577	2027
B6_bg18	KM014062	7	n	33956955	33958979	33171936	33173960	2025
B6_a18	KM014047	7	p	33970467	33971883	33185448	33186864	1417		Same as a11
B6_bg19	KM014063	7	n	34063433	34065457	33278414	33280438	2025
B6_a19	KM014050	7	p	34072206	34073626	33287187	33288607	1421
B6_bg20	KM014064	7	n	34149406	34151437	33364387	33366418	2032
B6_a20	KM014051	7	p	34158154	34159571	33373135	33374552	1418
B6_bg34ψ	KM014099	7	n	34227925	34229954	33442906	33444935	2030
B6_bg21	KM014065	7	n	34303544	34305567	33518525	33520548	2024
B6_a21ψ	KM014077	7	p	34312275	34313697	33527256	33528678	1423
B6_bg22ψ	KM014091	7	n	34389169	34391191	33604150	33606172	2023
B6_a22ψ	KM014078	7	p	34399532	34400942	33614513	33615923	1411
B6_bg23ψ	KM014092	7	n	34410209	34412238	33625190	33627219	2030
B6_a23ψ	KM014079	7	p	34420061	34421471	33635042	33636452	1411
B6_bg24	KM014066	7	n	34522246	34524428	33737227	33739409	2183
B6_a24	KM014052	7	p	34528700	34530118	33743681	33745099	1419
B6_bg25ψ	KM014093	7	n	34637923	34639956	33852904	33854937	2034
B6_a25ψ	KM014080	7	p	34652853	34654216	33867834	33869197	1364
B6_bg26	KM014067	7	n	34728065	34730103	33943046	33945084	2039
B6_a26ψ	KM014053	7	p	34743704	34745121	33958685	33960102	1418
B6_bg27	KM014068	7	n	34796983	34799005	34011964	34013986	2023
B6_a27	KM014054	7	p	34806467	34807888	34021448	34022869	1422
B6_a30ψ	KM014082	7	p	34884647	34885844	34099628	34100825	1198
